# Supplementary material for: Integrated Network-Based Analysis of Diseases Associated with Amyloid Deposition Through a Disease–Protein–Drug Network
Source: Pharmaceuticals (Basel). 2024 Dec 22;17(12):1736. doi: 10.3390/ph17121736 (PMC11677318; doi:10.3390/ph17121736)
Supplement: Supplementary file 1 [file pharmaceuticals-17-01736-s001.zip]

Archive with 2 entries (2 files):
- Data.xlsx
- Supplementary material.pdf
