# Supplementary material for: Integrated Network-Based Analysis of Diseases Associated with Amyloid Deposition Through a Disease–Protein–Drug Network
Source: Pharmaceuticals (Basel). 2024 Dec 22;17(12):1736. doi: 10.3390/ph17121736 (PMC11677318; doi:10.3390/ph17121736)
Supplement: Supplementary file 1 [file pharmaceuticals-17-01736-s001.zip › Data.xlsx]

## Sheet: Table S1 Topological parameters
Topological parameters	Constructed network	Random network
Number of nodes	2347	2347
Number of edges	7114	7114
Network diameter	11	9
Average number of neighbors	6.103	6.083
Characteristic Path Length	4.874	4.51
Clustering coefficient	0.158	0.002
Network Density	0.003	0.003
Network heterogeneity	1.925	0.401

## Sheet: Table S2 disease-protein
Disease	Protein
AA Amyloidosis	P02649
AA Amyloidosis	P02743
AA Amyloidosis	P0DJI8
AA Amyloidosis	P0DJI9
AA Amyloidosis	P98160
AA Amyloidosis	Q08431
Agammaglobulinemia	P0DJI8
Agammaglobulinemia	P0DJI9
AH Amyloidosis	P02649
AH Amyloidosis	P02743
AH Amyloidosis	P0DOX2
AH Amyloidosis	P0DOX4
AH Amyloidosis	P0DOX5
AH Amyloidosis	P0DOX6
AHL Amyloidosis	P02649
AHL Amyloidosis	P02743
AHL Amyloidosis	P0DOX2
AHL Amyloidosis	P0DOX4
AHL Amyloidosis	P0DOX5
AHL Amyloidosis	P0DOX6
AHL Amyloidosis	P0DOX7
AHL Amyloidosis	P0DOX8
Alzheimer Disease	P01011
Alzheimer Disease	P01023
Alzheimer Disease	P01034
Alzheimer Disease	P02649
Alzheimer Disease	P02743
Alzheimer Disease	P05067
Alzheimer Disease	P05231
Alzheimer Disease	P07339
Alzheimer Disease	P07858
Alzheimer Disease	P10636
Alzheimer Disease	P10909
Alzheimer Disease	P98160
Amyloidosis/ Hereditary/ Transthyretin-Related	P02766
Amyloidosis/ Primary Cutaneous	P02533
Amyloidosis/ Primary Cutaneous	P02649
Amyloidosis/ Primary Cutaneous	P02743
Amyloidosis/ Primary Cutaneous	P04264
Amyloidosis/ Primary Cutaneous	P0DOX7
Amyloidosis/ Primary Cutaneous	P0DOX8
Amyloidosis/ Primary Cutaneous	P13647
Amyloidosis/ Primary Cutaneous	P25391
Amyloidosis/ Primary Cutaneous	P47929
Amyloidosis/ Primary Cutaneous	P60709
Amyloidosis/ Primary Cutaneous	P63261
Amyotrophic Lateral Sclerosis	P00441
Apolipoprotein A-I associated Amyloidosis	P01009
Apolipoprotein A-I associated Amyloidosis	P02647
Apolipoprotein A-I associated Amyloidosis	P02743
Apolipoprotein A-I associated Amyloidosis	P02766
Apolipoprotein A-I associated Amyloidosis	P02768
Apolipoprotein A-I associated Amyloidosis	P25311
Apolipoprotein A-I associated Amyloidosis	P60709
Apolipoprotein A-I associated Amyloidosis	P68104
Apolipoprotein A-I associated Amyloidosis	P68871
Apolipoprotein A-I associated Amyloidosis	P69905
Apolipoprotein A-I associated Amyloidosis	P81605
Apolipoprotein A-I associated Amyloidosis	Q9GZZ8
Apolipoprotein A-II associated Amyloidosis	P02649
Apolipoprotein A-II associated Amyloidosis	P02652
Apolipoprotein A-II associated Amyloidosis	P02743
Apolipoprotein A-II associated Amyloidosis	P06727
Apolipoprotein A-II associated Amyloidosis	P60709
Apolipoprotein A-IV associated Amyloidosis	P02649
Apolipoprotein A-IV associated Amyloidosis	P02743
Apolipoprotein A-IV associated Amyloidosis	P06727
Apolipoprotein C-II associated Amyloidosis	P02649
Apolipoprotein C-II associated Amyloidosis	P02655
Apolipoprotein C-II associated Amyloidosis	P02743
Apolipoprotein C-II associated Amyloidosis	P06727
Apolipoprotein C-III associated Amyloidosis	P02647
Apolipoprotein C-III associated Amyloidosis	P02649
Apolipoprotein C-III associated Amyloidosis	P02656
Apolipoprotein C-III associated Amyloidosis	P02743
Apolipoprotein C-III associated Amyloidosis	P06727
Arthritis/ Reumatoid	P02766
Arthritis/ Reumatoid	P0DJI8
Arthritis/ Reumatoid	P0DJI9
Behcet Syndrome	P0DJI8
Behcet Syndrome	P0DJI9
Bowen's Disease	P02533
Bowen's Disease	P04264
Bowen's Disease	P0DOX7
Bowen's Disease	P0DOX8
Bowen's Disease	P13647
Bowen's Disease	P60709
Bowen's Disease	P63261
Bronchiectasis	P0DJI8
Bronchiectasis	P0DJI9
Bronchiectasis	P0DOX7
Bronchiectasis	P0DOX8
Calcifying Epithelial Odontogenic Tumor	A1E959
Carcinoma/ Basal Cell	P02533
Carcinoma/ Basal Cell	P04264
Carcinoma/ Basal Cell	P0DOX7
Carcinoma/ Basal Cell	P0DOX8
Carcinoma/ Basal Cell	P13647
Carcinoma/ Basal Cell	P47929
Carcinoma/ Basal Cell	P60709
Carcinoma/ Basal Cell	P63261
Carcinoma/ Renal Cell	P0DJI8
Carcinoma/ Renal Cell	P0DJI9
Castleman Disease	P0DJI8
Castleman Disease	P0DJI9
Cerebral Amyloid Angiopathy/ APP-related	P01011
Cerebral Amyloid Angiopathy/ APP-related	P01034
Cerebral Amyloid Angiopathy/ APP-related	P02649
Cerebral Amyloid Angiopathy/ APP-related	P02743
Cerebral Amyloid Angiopathy/ APP-related	P05067
Chronic recurrent multifocal osteomyelitis	P0DJI8
Chronic recurrent multifocal osteomyelitis	P0DJI9
Corneal dystrophy Avellino type	Q15582
Corneal dystrophy/ gelatinous drop-like	P02649
Corneal dystrophy/ gelatinous drop-like	P02788
Corneal dystrophy/ gelatinous drop-like	P10909
Creutzfeldt-Jakob Syndrome	P01024
Creutzfeldt-Jakob Syndrome	P02649
Creutzfeldt-Jakob Syndrome	P02743
Creutzfeldt-Jakob Syndrome	P02745
Creutzfeldt-Jakob Syndrome	P02746
Creutzfeldt-Jakob Syndrome	P02747
Creutzfeldt-Jakob Syndrome	P04156
Creutzfeldt-Jakob Syndrome	P63104
Cryopyrin-Associated Periodic Syndromes	P0DJI8
Cryopyrin-Associated Periodic Syndromes	P0DJI9
Cystic Fibrosis	P0DJI8
Cystic Fibrosis	P0DJI9
Dementia/ familial British	O00468
Dementia/ familial British	O75056
Dementia/ familial British	P01011
Dementia/ familial British	P01034
Dementia/ familial British	P02649
Dementia/ familial British	P02743
Dementia/ familial British	P10909
Dementia/ familial British	P18827
Dementia/ familial British	P34741
Dementia/ familial British	P35052
Dementia/ familial British	P98160
Dementia/ familial British	Q9Y287
Dementia/ familial Danish	O00468
Dementia/ familial Danish	O75056
Dementia/ familial Danish	P01011
Dementia/ familial Danish	P01034
Dementia/ familial Danish	P02649
Dementia/ familial Danish	P02743
Dementia/ familial Danish	P05067
Dementia/ familial Danish	P10909
Dementia/ familial Danish	P18827
Dementia/ familial Danish	P34741
Dementia/ familial Danish	P35052
Dementia/ familial Danish	P98160
Dementia/ familial Danish	Q9Y287
Diabetes Mellitus/ Type 2	P02649
Diabetes Mellitus/ Type 2	P02743
Diabetes Mellitus/ Type 2	P10997
Diabetes Mellitus/ Type 2	P98160
Down Syndrome	P01034
Down Syndrome	P02649
Down Syndrome	P02745
Down Syndrome	P02746
Down Syndrome	P02747
Down Syndrome	P05067
Enfuvirtide-induced Amyloidosis	P02647
Enfuvirtide-induced Amyloidosis	P02649
Enfuvirtide-induced Amyloidosis	P02743
Enfuvirtide-induced Amyloidosis	P06727
Familial Mediterranean Fever	P0DJI8
Familial Mediterranean Fever	P0DJI9
Gerstmann-Straussler-Scheinker Disease	P04156
Gerstmann-Straussler-Scheinker Disease	P05067
Gerstmann-Straussler-Scheinker Disease	P62258
Gout	P0DJI8
Gout	P0DJI9
Hereditary beta-2-microglobulin-related Amyloidosis	P61769
Hereditary Cerebral Amyloid Angiopathy/ Icelandic Type	P01034
Hereditary Cerebral Amyloid Angiopathy/ Icelandic Type	P02743
Hereditary fibrinogen A alpha-chain Amyloidosis	P02671
Hereditary lysozyme Amyloidosis	P61626
Huntington Disease	P42858
Hypotrichosis Simplex of the Scalp	P02743
Hypotrichosis Simplex of the Scalp	Q15517
Immunoglobulin Light-chain Amyloidosis	P02649
Immunoglobulin Light-chain Amyloidosis	P02743
Immunoglobulin Light-chain Amyloidosis	P02751
Immunoglobulin Light-chain Amyloidosis	P0DOX7
Immunoglobulin Light-chain Amyloidosis	P0DOX8
Immunoglobulin Light-chain Amyloidosis	P25391
Immunoglobulin Light-chain Amyloidosis	P98160
Inflammatory Bowel Diseases	P0DJI8
Inflammatory Bowel Diseases	P0DJI9
Insomnia/ Fatal Familial	P04156
Isolated Atrial Amyloidosis	P01160
Keratosis/ Seborrheic	P02533
Keratosis/ Seborrheic	P04264
Keratosis/ Seborrheic	P0DOX7
Keratosis/ Seborrheic	P0DOX8
Keratosis/ Seborrheic	P13647
Keratosis/ Seborrheic	P47929
Keratosis/ Seborrheic	P60709
Keratosis/ Seborrheic	P63261
Kuru	P04156
Lattice corneal dystrophy type 1	P02649
Lattice corneal dystrophy type 1	P10909
Lattice corneal dystrophy type 1	Q15582
Leukocyte chemotactic factor 2 Amyloidosis	O14960
Leukocyte chemotactic factor 2 Amyloidosis	P02649
Leukocyte chemotactic factor 2 Amyloidosis	P02743
Lewy Body Disease	P05067
Lewy Body Disease	P37840
Limb-girdle muscular dystrophy/ type 2B	O75923
Localized insulin-derived Amyloidosis	P01308
Localized insulin-derived Amyloidosis	P02647
Localized insulin-derived Amyloidosis	P02649
Localized insulin-derived Amyloidosis	P02743
Localized insulin-derived Amyloidosis	P06727
Lupus Erythematosus/ Systemic	P0DJI8
Lupus Erythematosus/ Systemic	P0DJI9
Lymphoma/ Non-Hodgkin	P0DJI8
Lymphoma/ Non-Hodgkin	P0DJI9
Lymphoma/ Non-Hodgkin	P0DOX7
Lymphoma/ Non-Hodgkin	P0DOX8
Medin Amyloidosis	Q08431
Meretoja Syndrome	P01009
Meretoja Syndrome	P01024
Meretoja Syndrome	P01034
Meretoja Syndrome	P02649
Meretoja Syndrome	P02743
Meretoja Syndrome	P02748
Meretoja Syndrome	P06396
Meretoja Syndrome	P62736
Mevalonate Kinase Deficiency	P0DJI8
Mevalonate Kinase Deficiency	P0DJI9
Multiple Endocrine Neoplasia Type 2a	P02533
Multiple Endocrine Neoplasia Type 2a	P04264
Multiple Endocrine Neoplasia Type 2a	P0DOX7
Multiple Endocrine Neoplasia Type 2a	P0DOX8
Multiple Endocrine Neoplasia Type 2a	P13647
Multiple Endocrine Neoplasia Type 2a	P47929
Multiple Endocrine Neoplasia Type 2a	P60709
Multiple Endocrine Neoplasia Type 2a	P63261
Mycosis Fungoides	P02533
Mycosis Fungoides	P04264
Mycosis Fungoides	P0DOX7
Mycosis Fungoides	P0DOX8
Mycosis Fungoides	P13647
Mycosis Fungoides	P60709
Mycosis Fungoides	P63261
Parkinson Disease	O00468
Parkinson Disease	P27348
Parkinson Disease	P37840
Parkinson Disease	P46821
Parkinson Disease	P61981
Parkinson Disease	P62258
Parkinson Disease	P63104
Parkinson Disease	Q9Y6H5
Periodic fever/ familial/ autosomal dominant	P0DJI8
Periodic fever/ familial/ autosomal dominant	P0DJI9
Pick Disease of the Brain	P10636
Polyarteritis Nodosa	P0DJI8
Polyarteritis Nodosa	P0DJI9
Prolactinoma	P01236
PrP Systemic Amyloidosis	P02743
PrP Systemic Amyloidosis	P04156
Schnitzler Syndrome	P0DJI8
Schnitzler Syndrome	P0DJI9
Senile Seminal Vesicle Amyloidosis	P04279
Sjogren's Syndrome	P02766
Sjogren's Syndrome	P0DOX7
Sjogren's Syndrome	P0DOX8
Somatostatin derived amyloidosis	P02649
Somatostatin derived amyloidosis	P02743
Somatostatin derived amyloidosis	P06727
Somatostatin derived amyloidosis	P61278
Spondylitis/ Ankylosing	P0DJI8
Spondylitis/ Ankylosing	P0DJI9
Thyroid Cancer/ Medullary	P01258
Thyroid Cancer/ Medullary	P02649
Thyroid Cancer/ Medullary	P02743
Thyroid Cancer/ Medullary	P05060
Thyroid Cancer/ Medullary	P06727
Thyroid Cancer/ Medullary	P10092
Variably Protease-Sensitive Prionopathy	P04156
Waldenstrom Macroglobulinemia	P0DJI8
Waldenstrom Macroglobulinemia	P0DJI9
Waldenstrom Macroglobulinemia	P0DOX7
Waldenstrom Macroglobulinemia	P0DOX8
Waldenstrom Macroglobulinemia	P61769
Wild type beta-2-microglobulin-related Amyloidosis	P01023
Wild type beta-2-microglobulin-related Amyloidosis	P02649
Wild type beta-2-microglobulin-related Amyloidosis	P02743
Wild type beta-2-microglobulin-related Amyloidosis	P61769
Wild-type transthyretin-related Amyloidosis	P02766

## Sheet: Table S3 protein-protein
Protein 1	Protein 2
A6NMZ7	P05556
A6NMZ7	P12109
A6NMZ7	P18827
A8TX70	A6NMZ7
A8TX70	P05556
A8TX70	P12109
A8TX70	P12110
A8TX70	P12111
A8TX70	P17301
A8TX70	P18827
A8TX70	P56199
O00253	O75056
O00253	P01189
O00253	P32245
O00401	O43639
O00401	P06396
O00401	P62993
O00401	P63261
O00401	Q13480
O00401	Q14247
O00401	Q9NWH9
O00468	O15146
O00468	O15230
O00468	O75096
O00468	O75914
O00468	O96013
O00468	P02708
O00468	P05556
O00468	P07510
O00468	P07942
O00468	P11047
O00468	P11229
O00468	P11230
O00468	P11532
O00468	P12931
O00468	P24043
O00468	P25391
O00468	P46939
O00468	P49023
O00468	P55268
O00468	P56199
O00468	P68133
O00468	Q05397
O00468	Q13177
O00468	Q13702
O00468	Q13751
O00468	Q13753
O00468	Q14118
O00468	Q14155
O00468	Q14161
O00468	Q14247
O00468	Q15052
O00468	Q16363
O00468	Q16512
O00468	Q16787
O00468	Q9P286
O00468	Q9Y6N6
O00560	P18827
O00560	P31431
O00560	P34741
O14497	O14896
O14497	O96019
O14497	P05412
O14497	P09429
O14497	P14316
O14497	P21359
O14497	P24928
O14497	P35269
O14497	P51532
O14497	P52655
O14497	P60709
O14497	Q00403
O14497	Q04206
O14497	Q13568
O14497	Q14653
O14497	Q15306
O14497	Q92664
O14497	Q92985
O14497	Q969G3
O14497	Q96GM5
O14543	O60674
O14543	P05231
O14543	P06239
O14543	P08887
O14543	P23458
O14543	P29597
O14543	P40189
O14543	P61968
O14594	O75056
O14594	P13591
O14746	P12956
O14746	P35222
O14746	P42345
O14746	P51532
O14791	P00738
O14836	P31431
O14836	P34741
O14836	Q9Y4K3
O14896	P05412
O14896	P14316
O14896	P24928
O14896	P35269
O14896	P51532
O14896	P52655
O14896	Q00403
O14896	Q04206
O14896	Q14653
O14896	Q15306
O14896	Q92664
O14896	Q92985
O14896	Q96GM5
O14939	P37840
O15146	O00468
O15146	O75096
O15146	O96013
O15146	P07510
O15146	Q9P286
O15230	O00468
O15230	O75914
O15230	O96013
O15230	P02708
O15230	P05556
O15230	P08865
O15230	P11047
O15230	P11229
O15230	P11532
O15230	P12931
O15230	P18827
O15230	P23229
O15230	P24043
O15230	P25391
O15230	P46939
O15230	P49023
O15230	P55268
O15230	P56199
O15230	P68133
O15230	Q05397
O15230	Q13177
O15230	Q13683
O15230	Q13702
O15230	Q13751
O15230	Q13753
O15230	Q14118
O15230	Q14155
O15230	Q14161
O15230	Q14247
O15230	Q16512
O15230	Q16787
O15230	Q9P286
O15230	Q9Y6N6
O15530	P01308
O15530	P12931
O15530	Q9Y4K3
O15533	P61769
O43597	P21802
O43597	P29353
O43597	P62993
O43597	Q07889
O43597	Q8WU20
O43639	P01308
O43639	P05019
O43639	P06213
O43639	P06239
O43639	P06241
O43639	P08069
O43639	P12931
O43639	P15692
O43639	P35568
O43639	P35968
O43639	P49023
O43639	Q05397
O43639	Q13177
O43639	Q13480
O43639	Q14155
O43639	Q14161
O43639	Q16512
O43639	Q9NWH9
O43639	Q9Y2X7
O43908	P04439
O43908	P26715
O43908	P26717
O43908	P61769
O43908	Q13241
O43915	P02751
O43915	P05556
O43915	P13612
O60260	Q99497
O60343	P27348
O60343	P63104
O60496	P23458
O60496	P24394
O60496	P31785
O60496	P52333
O60496	Q16512
O60674	P05231
O60674	P15509
O60674	P16471
O60674	P24394
O60674	P27986
O60674	P29350
O60674	P29353
O60674	P29597
O60674	P32927
O60674	P52333
O60674	P62993
O60674	P63104
O60674	Q07889
O60674	Q92835
O60894	P06881
O60894	P30988
O60894	Q16602
O75056	O00253
O75056	O14594
O75056	O95750
O75056	P00533
O75056	P01189
O75056	P06241
O75056	P07498
O75056	P10145
O75056	P12931
O75056	P21246
O75056	P21802
O75056	P22455
O75056	P22607
O75056	P32245
O75056	Q14247
O75056	Q9GZV9
O75096	O00468
O75914	O00468
O75914	O15146
O75914	O96013
O75914	P05556
O75914	P11532
O75914	P12931
O75914	P24043
O75914	P25391
O75914	P46939
O75914	P55268
O75914	P68133
O75914	Q13751
O75914	Q14118
O75914	Q14155
O75914	Q14247
O75914	Q9P286
O75914	Q9Y6N6
O75923	P04083
O75923	P07355
O75923	P56539
O75923	Q6ZMU5
O95619	O96019
O95619	P60709
O95619	Q68DK7
O95619	Q8N5Y2
O95619	Q92993
O95619	Q96L91
O95619	Q9H0E9
O95619	Q9H2F5
O95619	Q9H7Z6
O95619	Q9HAF1
O95619	Q9HCI7
O95619	Q9NPF5
O95619	Q9NXR8
O95619	Q9UBU8
O95619	Q9Y230
O95619	Q9Y265
O95619	Q9Y4A5
O95750	O75056
O95750	P13591
O95750	P18827
O95750	P21802
O95750	P22607
O95750	P34741
O96019	Q68DK7
O96019	Q9H7Z6
O96019	Q9Y230
P00441	O14618
P00441	P04179
P00441	P08294
P00441	Q6IB77
P00533	O75056
P00533	P05556
P00533	P12931
P00533	P16070
P00533	P18031
P00533	P27986
P00533	P29353
P00533	P35222
P00533	P42338
P00533	P62993
P00533	Q02297
P00533	Q06124
P00533	Q07889
P00533	Q15303
P00533	Q9NWH9
P00734	P01008
P00734	P02679
P00734	P07359
P00734	P08631
P00734	P12931
P00734	P15311
P00747	P00749
P00747	P02751
P00747	P05107
P00747	P07355
P00747	P11215
P00747	Q03405
P00749	P05106
P00749	P05107
P00749	P05556
P00749	P11215
P01009	P08246
P01011	P07288
P01023	P03952
P01023	P07288
P01023	P11021
P01023	Q07954
P01023	Q9Y5K2
P01024	B4E1Z4
P01024	P00751
P01024	P05107
P01024	P05156
P01024	P08174
P01024	P08603
P01024	P0C0L4
P01024	P0C0L5
P01024	P11215
P01024	P15529
P01024	P17927
P01024	P20023
P01024	P20702
P01024	P27918
P01024	Q02985
P01024	Q03591
P01024	Q16581
P01024	Q92496
P01024	Q9BXR6
P01024	Q9Y279
P01031	P02748
P01031	P07357
P01031	P07358
P01031	P07360
P01031	P10643
P01031	P13671
P01031	P21796
P01031	P27918
P01031	P30405
P01031	Q9UQ90
P01034	P07858
P01040	P07858
P01042	P05107
P01042	P11215
P01042	P34741
P01112	P27986
P01112	Q5UE93
P01137	P06756
P01137	P10600
P01137	P18564
P01137	P34741
P01137	P35052
P01137	P36897
P01137	P37173
P01138	P29353
P01138	P62993
P01138	Q00994
P01138	Q07889
P01138	Q9Y4K3
P01160	P16066
P01160	P17342
P01308	O15530
P01308	O43639
P01308	P05019
P01308	P06213
P01308	P08069
P01308	P14735
P01308	P18031
P01308	P29353
P01308	P35568
P01308	P62993
P01308	Q06124
P01308	Q07889
P01308	Q13322
P01308	Q14449
P01308	Q16270
P01308	Q8TES7
P01308	Q92835
P01732	P09693
P01732	P17693
P01732	P61769
P01889	P61769
P02008	P02042
P02008	P68871
P02452	O43915
P02452	P05106
P02452	P05556
P02452	P06756
P02452	P08123
P02452	P17301
P02452	P18827
P02452	P35916
P02452	P56199
P02458	P05556
P02458	P18827
P02461	P05556
P02461	P18827
P02462	P05106
P02462	P05556
P02462	P18827
P02462	P53420
P02462	Q01955
P02462	Q14031
P02533	P13647
P02647	O14791
P02647	O60494
P02647	O95477
P02647	P00738
P02647	P02649
P02647	P02652
P02647	P04180
P02647	P08519
P02647	P10909
P02647	P27169
P02647	P55058
P02647	Q8IZY2
P02647	Q8WTV0
P02649	P00738
P02649	P01130
P02649	P02647
P02649	P02652
P02649	P02655
P02649	P04114
P02649	P05067
P02649	P07108
P02649	P10636
P02649	P10909
P02649	P55058
P02649	P56589
P02649	P98155
P02649	Q07954
P02649	Q13093
P02649	Q14114
P02649	Q6Q788
P02649	Q92673
P02649	Q9NZC2
P02652	P02647
P02652	P02649
P02655	P02649
P02655	P06858
P02656	P04114
P02671	P00734
P02671	P00749
P02671	P02675
P02671	P02679
P02671	P05106
P02671	P05107
P02671	P05556
P02671	P06756
P02671	P08514
P02671	P08648
P02671	P11215
P02671	P20702
P02671	Q03405
P02675	P00734
P02675	P00749
P02675	P02671
P02675	P02679
P02675	P05106
P02675	P05107
P02675	P05556
P02675	P11215
P02675	P20702
P02675	Q03405
P02679	P00749
P02679	P05106
P02679	P05107
P02679	P05556
P02679	P11215
P02679	P20702
P02679	Q03405
P02708	O00468
P02708	O75914
P02708	O96013
P02708	P05556
P02708	P11229
P02708	P11532
P02708	P12931
P02708	P24043
P02708	P25391
P02708	P46939
P02708	P49023
P02708	P55268
P02708	P56199
P02708	P68133
P02708	Q05397
P02708	Q13177
P02708	Q13702
P02708	Q13751
P02708	Q13753
P02708	Q14118
P02708	Q14155
P02708	Q14161
P02708	Q14247
P02708	Q16512
P02708	Q16787
P02708	Q9P286
P02708	Q9Y6N6
P02745	P00736
P02745	P02746
P02745	P02747
P02745	P09871
P02746	P00736
P02746	P02745
P02746	P02747
P02746	P09871
P02747	P00736
P02747	P02745
P02747	P02746
P02747	P09871
P02748	P01031
P02748	P07357
P02748	P07358
P02748	P07360
P02748	P10643
P02748	P13671
P02748	P13987
P02748	P21796
P02748	P30405
P02748	Q9UQ90
P02751	O43915
P02751	P00747
P02751	P00749
P02751	P04406
P02751	P05106
P02751	P05556
P02751	P06756
P02751	P07585
P02751	P07996
P02751	P08514
P02751	P08648
P02751	P13612
P02751	P15692
P02751	P16070
P02751	P16112
P02751	P17301
P02751	P17931
P02751	P18206
P02751	P18564
P02751	P21980
P02751	P23142
P02751	P26006
P02751	P26010
P02751	P27487
P02751	P28300
P02751	P29279
P02751	P31431
P02751	P34741
P02751	P35916
P02751	P40337
P02751	P49023
P02751	P53708
P02751	P63104
P02751	P98160
P02751	Q03405
P02751	Q13797
P02751	Q15063
P02751	Q9UKX2
P02751	Q9Y2X7
P02766	P02753
P02786	P61769
P02786	Q30201
P02788	P10909
P03952	P01023
P03952	P01042
P04049	P00734
P04049	P01112
P04049	P12931
P04049	P15056
P04049	P27348
P04049	P31946
P04049	P36507
P04049	P61981
P04049	P62258
P04049	P63104
P04049	Q02750
P04049	Q8IVT5
P04049	Q9Y3B8
P04083	O75923
P04114	P01130
P04114	P02649
P04114	P05107
P04114	P08519
P04114	P11215
P04114	Q13093
P04141	O60674
P04141	P05556
P04141	P15509
P04141	P27986
P04141	P29353
P04141	P32927
P04141	P34741
P04141	P62993
P04141	P63104
P04141	Q06124
P04141	Q07889
P04141	Q92835
P04150	O14497
P04150	O14896
P04150	P04637
P04150	P05412
P04150	P09429
P04150	P10914
P04150	P14316
P04150	P15336
P04150	P21359
P04150	P24928
P04150	P29083
P04150	P34932
P04150	P35269
P04150	P51532
P04150	P52655
P04150	P60709
P04150	Q00403
P04150	Q04206
P04150	Q12824
P04150	Q13568
P04150	Q14653
P04150	Q15306
P04150	Q8TAQ2
P04150	Q92664
P04150	Q92793
P04150	Q92831
P04150	Q92922
P04150	Q92985
P04150	Q969G3
P04150	Q96GM5
P04150	Q9Y3B8
P04156	P05067
P04156	P13591
P04156	P31948
P04156	P35052
P04234	P01732
P04234	P04439
P04234	P06239
P04234	P06241
P04234	P07766
P04234	P09693
P04234	P10966
P04234	P20963
P04234	P61769
P04264	P13645
P04406	P00747
P04406	P02751
P04406	P42858
P04406	Q8IUQ4
P04439	O15533
P04439	P01732
P04439	P01889
P04439	P09693
P04439	P26715
P04439	P61769
P04626	P00533
P04626	P05231
P04626	P08887
P04626	P12931
P04626	P16070
P04626	P29353
P04626	P35222
P04626	P62993
P04626	Q02297
P04626	Q07889
P04626	Q15303
P04637	O43524
P04637	P09429
P04637	P11142
P04637	P12956
P04637	P34932
P04637	P42858
P04637	P51532
P04637	Q07817
P04637	Q8N907
P04637	Q92993
P04637	Q96GM5
P04637	Q9Y3B8
P05019	P01308
P05019	P05106
P05019	P06213
P05019	P18031
P05019	P29353
P05019	P35568
P05019	P62993
P05019	P63244
P05019	Q06124
P05019	Q07889
P05019	Q13322
P05067	O00213
P05067	O75509
P05067	P02649
P05067	P04156
P05067	P08138
P05067	P14735
P05067	P29353
P05067	P35052
P05067	P46531
P05067	P49768
P05067	P56817
P05067	P62993
P05067	Q02410
P05067	Q07954
P05067	Q13564
P05067	Q5JRX3
P05067	Q92542
P05067	Q92673
P05067	Q92993
P05067	Q99767
P05067	Q9HCB6
P05106	P15692
P05107	P05106
P05107	P08631
P05107	P11215
P05107	P20702
P05107	Q15582
P05112	O60496
P05112	O60674
P05112	P07332
P05112	P23458
P05112	P24394
P05112	P29350
P05112	P29353
P05112	P31785
P05112	P35568
P05112	P52333
P05112	P62993
P05112	P78552
P05112	Q92835
P05112	Q9Y4H2
P05231	O14543
P05231	O60674
P05231	P04626
P05231	P08631
P05231	P08887
P05231	P23458
P05231	P29597
P05231	P40189
P05231	P42704
P05231	P52333
P05231	P61968
P05412	O95644
P05412	P14316
P05412	P24928
P05412	P35269
P05412	P51532
P05412	P52655
P05412	Q04206
P05412	Q13469
P05412	Q14653
P05412	Q15306
P05412	Q92664
P05412	Q92985
P05412	Q96GM5
P05556	O96013
P05556	P05106
P05556	P05107
P05556	P13612
P05556	P15509
P05556	P15692
P05556	P23229
P05556	P24043
P05556	P29353
P05556	P35609
P05556	P53420
P05556	P55268
P05556	Q01955
P05556	Q07889
P05556	Q13683
P05556	Q14118
P05556	Q15582
P05997	P05556
P05997	P18827
P06126	P29017
P06126	P61769
P06213	O15530
P06213	P01308
P06213	P18031
P06213	P29353
P06213	P35568
P06213	P62993
P06213	Q06124
P06213	Q07889
P06213	Q13322
P06213	Q92835
P06239	P01732
P06239	P04439
P06239	P06241
P06239	P07766
P06239	P08631
P06239	P09693
P06239	P12931
P06239	P16070
P06239	P20963
P06239	P23458
P06239	P27986
P06239	P29353
P06239	P31785
P06239	P52333
P06239	P61769
P06239	P62993
P06239	Q05397
P06239	Q06124
P06239	Q07889
P06239	Q14155
P06239	Q14161
P06239	Q9Y4H2
P06241	P01732
P06241	P04439
P06241	P05556
P06241	P07766
P06241	P08631
P06241	P09693
P06241	P12931
P06241	P13591
P06241	P15692
P06241	P20963
P06241	P27986
P06241	P29353
P06241	P31785
P06241	P52333
P06241	P61769
P06241	P62993
P06241	P63244
P06241	P98155
P06241	Q02297
P06241	Q07889
P06241	Q14155
P06241	Q14161
P06241	Q14247
P06396	O00401
P06396	P27986
P06396	P42336
P06396	P68133
P06756	P00749
P06756	P02462
P06756	P02671
P06756	P02675
P06756	P02679
P06756	P02751
P06756	P05106
P06756	P05107
P06756	P05556
P06756	P06239
P06756	P06241
P06756	P08123
P06756	P08572
P06756	P08648
P06756	P09429
P06756	P12931
P06756	P13612
P06756	P15692
P06756	P17301
P06756	P18084
P06756	P18564
P06756	P18827
P06756	P22681
P06756	P26010
P06756	P29400
P06756	P31431
P06756	P35968
P06756	P36897
P06756	P37173
P06756	P53420
P06756	P53708
P06756	P56199
P06756	Q01955
P06756	Q03405
P06756	Q05397
P06756	Q08431
P06756	Q14031
P06756	Q15582
P06858	P02655
P06881	O60894
P06881	P30988
P06881	Q16602
P07108	Q6Q788
P07288	P01011
P07288	P01023
P07332	P23458
P07332	P24394
P07332	P31785
P07332	P52333
P07332	Q9Y4H2
P07355	O75923
P07355	P04083
P07357	P07358
P07359	P05107
P07359	P11215
P07359	P63104
P07360	P02748
P07360	P07357
P07360	P07358
P07360	P10643
P07360	P13671
P07498	P18827
P07585	P00533
P07585	P01137
P07585	P02751
P07737	P60709
P07766	P01732
P07766	P04439
P07766	P09693
P07766	P20963
P07766	P61769
P07858	P01034
P07858	P01040
P07858	P07355
P07942	O00468
P07942	O15230
P07942	O75914
P07942	O96013
P07942	P02708
P07942	P05106
P07942	P05556
P07942	P06756
P07942	P08865
P07942	P11047
P07942	P11229
P07942	P11532
P07942	P12931
P07942	P17301
P07942	P21860
P07942	P23229
P07942	P24043
P07942	P25391
P07942	P27348
P07942	P27986
P07942	P29353
P07942	P31946
P07942	P42336
P07942	P46939
P07942	P49023
P07942	P55268
P07942	P56199
P07942	P61981
P07942	P62258
P07942	P63104
P07942	P68133
P07942	Q01453
P07942	Q04917
P07942	Q05397
P07942	Q13177
P07942	Q13683
P07942	Q13702
P07942	Q13751
P07942	Q13753
P07942	Q14118
P07942	Q14155
P07942	Q14161
P07942	Q14247
P07942	Q15052
P07942	Q16363
P07942	Q16512
P07942	Q16787
P07942	Q9P286
P07942	Q9UM11
P07942	Q9UMD9
P07942	Q9Y3B8
P07942	Q9Y6N6
P07996	P02751
P07996	P05106
P07996	P05556
P07996	P08514
P07996	P13612
P07996	P23229
P07996	P31431
P08069	P00533
P08069	P01308
P08069	P04626
P08069	P05019
P08069	P05106
P08069	P06213
P08069	P18031
P08069	P29353
P08069	P35222
P08069	P35568
P08069	P62993
P08069	P63244
P08069	Q06124
P08069	Q07889
P08069	Q13322
P08069	Q9Y4H2
P08123	O43915
P08123	P05106
P08123	P05556
P08123	P12107
P08123	P13942
P08123	P18827
P08138	P01138
P08138	P05067
P08138	P29353
P08138	P62258
P08138	P62993
P08138	Q00994
P08138	Q07889
P08138	Q99523
P08138	Q9Y4K3
P08253	P05107
P08253	P11215
P08253	P34741
P08294	P04179
P08514	P02671
P08514	P02675
P08514	P02679
P08514	P02751
P08514	P05106
P08514	P23458
P08514	P31785
P08514	P49023
P08514	P52333
P08514	Q9Y2X7
P08519	P05107
P08519	P11215
P08572	P02462
P08572	P05106
P08572	P05556
P08572	P18827
P08572	P53420
P08572	Q01955
P08572	Q14031
P08603	P05156
P08648	O43915
P08648	P00749
P08648	P02671
P08648	P02675
P08648	P02679
P08648	P02751
P08648	P05106
P08648	P05107
P08648	P05556
P08648	P13612
P08648	P17301
P08648	P18084
P08648	P53708
P08648	Q03405
P08700	O60674
P08700	P04141
P08700	P26951
P08700	P27986
P08700	P29353
P08700	P32927
P08700	P62993
P08700	P63104
P08700	Q06124
P08700	Q92835
P08708	P08865
P08708	P18621
P08708	P30050
P08708	P39019
P08708	P42677
P08708	P46777
P08708	P46782
P08708	P46783
P08708	P60866
P08708	P61247
P08708	P62241
P08708	P62263
P08708	P62269
P08708	P62273
P08708	P62277
P08708	P62424
P08708	P62701
P08708	P62753
P08708	P62841
P08708	P62847
P08708	P62851
P08708	P62854
P08708	P62857
P08708	P62861
P08708	P62888
P08708	P62906
P08708	P63244
P08708	P83731
P08865	P18621
P08865	P24043
P08865	P25391
P08865	P30050
P08865	P39019
P08865	P42677
P08865	P46777
P08865	P46782
P08865	P46783
P08865	P55268
P08865	P60866
P08865	P62241
P08865	P62263
P08865	P62269
P08865	P62273
P08865	P62277
P08865	P62424
P08865	P62701
P08865	P62753
P08865	P62841
P08865	P62847
P08865	P62851
P08865	P62854
P08865	P62857
P08865	P62861
P08865	P62888
P08865	P62906
P08865	P63244
P08865	P83731
P08865	Q13751
P08865	Q9Y6N6
P08887	O60674
P08887	P05231
P08887	P08631
P08887	P29597
P08887	P40189
P08887	P52333
P08887	P61968
P09038	P11362
P09038	P16070
P09038	P18827
P09038	P21802
P09038	P22455
P09038	P22607
P09038	P31431
P09038	P98160
P09429	O14896
P09429	P05106
P09429	P05107
P09429	P05412
P09429	P11215
P09429	P14316
P09429	P24928
P09429	P35269
P09429	P51532
P09429	P52655
P09429	P60709
P09429	Q00403
P09429	Q04206
P09429	Q13568
P09429	Q14653
P09429	Q15306
P09429	Q92664
P09429	Q92985
P09429	Q96GM5
P09693	P61769
P09871	P00736
P0C0L4	P0C0L5
P10145	O75056
P10145	P08631
P10145	P34741
P10321	P01889
P10321	P04439
P10321	P13747
P10321	P61769
P10321	Q8N423
P10600	P35052
P10600	P36897
P10600	P37173
P10636	P02649
P10636	P06241
P10643	P07357
P10643	P07358
P10909	P02647
P10909	P02649
P10909	P02788
P10909	P12956
P10909	P98164
P10909	Q07817
P10914	O14497
P10914	O14896
P10914	P05412
P10914	P09429
P10914	P14316
P10914	P15336
P10914	P24928
P10914	P29083
P10914	P35269
P10914	P51532
P10914	P52655
P10914	P60709
P10914	Q00403
P10914	Q04206
P10914	Q12824
P10914	Q13568
P10914	Q14653
P10914	Q15306
P10914	Q8TAQ2
P10914	Q92664
P10914	Q92793
P10914	Q92831
P10914	Q92922
P10914	Q92985
P10914	Q969G3
P10914	Q96GM5
P10966	P01732
P10966	P04439
P10966	P06239
P10966	P06241
P10966	P07766
P10966	P09693
P10966	P20963
P10966	P61769
P10997	P14735
P10997	P30988
P11047	O00468
P11047	O75914
P11047	O96013
P11047	P02708
P11047	P05106
P11047	P05556
P11047	P06756
P11047	P08865
P11047	P11229
P11047	P11532
P11047	P12931
P11047	P14543
P11047	P17301
P11047	P23229
P11047	P24043
P11047	P25391
P11047	P46939
P11047	P49023
P11047	P55268
P11047	P56199
P11047	P68133
P11047	Q05397
P11047	Q13177
P11047	Q13683
P11047	Q13702
P11047	Q13751
P11047	Q13753
P11047	Q14118
P11047	Q14155
P11047	Q14161
P11047	Q14247
P11047	Q16512
P11047	Q16787
P11047	Q9P286
P11047	Q9Y6N6
P11171	P07498
P11215	P08631
P11229	O00468
P11229	O75914
P11229	O96013
P11229	P00734
P11229	P05556
P11229	P11532
P11229	P12931
P11229	P24043
P11229	P25391
P11229	P46939
P11229	P55268
P11229	P68133
P11229	Q05397
P11229	Q13177
P11229	Q13751
P11229	Q14118
P11229	Q14155
P11229	Q14161
P11229	Q14247
P11229	Q16787
P11229	Q9P286
P11229	Q9Y6N6
P11230	O00468
P11230	O15146
P11230	P07510
P11230	P12931
P11362	P13591
P11362	Q8WU20
P11532	O00468
P11532	O96013
P11532	P05556
P11532	P12931
P11532	P24043
P11532	P25391
P11532	P46939
P11532	P55268
P11532	P68133
P11532	Q13751
P11532	Q14118
P11532	Q14155
P11532	Q14247
P11532	Q9P286
P12107	P02458
P12107	P05556
P12107	P13942
P12107	P18827
P12109	P05556
P12109	P18827
P12110	A6NMZ7
P12110	P05556
P12110	P12109
P12110	P18827
P12111	A6NMZ7
P12111	P05556
P12111	P12109
P12111	P12110
P12111	P17301
P12111	P18827
P12273	P25311
P12931	O00468
P12931	O15146
P12931	O60674
P12931	O96013
P12931	P01112
P12931	P05106
P12931	P05556
P12931	P07510
P12931	P08631
P12931	P15692
P12931	P24043
P12931	P25391
P12931	P27986
P12931	P29353
P12931	P55268
P12931	P62993
P12931	P63244
P12931	Q05655
P12931	Q07889
P12931	Q13751
P12931	Q14118
P12931	Q14155
P12931	Q14247
P12931	Q9P286
P12931	Q9Y4K3
P13385	P11021
P13612	P05106
P13612	P05107
P13647	P02533
P13671	P07357
P13671	P07358
P13671	P10643
P13671	P21796
P13671	Q9UQ90
P13747	P01889
P13747	P04439
P13747	P17693
P13747	P26715
P13747	P26717
P13747	P61769
P13747	Q13241
P13942	P02458
P13942	P05556
P13942	P18827
P14210	O00401
P14210	O43639
P14210	O96013
P14210	P18827
P14210	P29353
P14210	P35222
P14210	P62993
P14210	Q06124
P14210	Q07889
P14210	Q13480
P14210	Q92835
P14210	Q9NWH9
P14316	P24928
P14316	P35269
P14316	P51532
P14316	P52655
P14316	Q04206
P14316	Q14653
P14316	Q92985
P14316	Q96GM5
P14543	P05556
P14543	P98160
P14543	Q9Y6N6
P14735	P01308
P14735	P05067
P15056	P01112
P15056	P27348
P15056	P31946
P15056	P61981
P15056	P63104
P15056	Q02750
P15056	Q8IVT5
P15056	Q9Y3B8
P15311	P05556
P15311	P12931
P15311	P16070
P15311	P35609
P15336	O14497
P15336	O14896
P15336	P05412
P15336	P09429
P15336	P14316
P15336	P21359
P15336	P24928
P15336	P29083
P15336	P35269
P15336	P51532
P15336	P52655
P15336	P60709
P15336	Q00403
P15336	Q04206
P15336	Q13568
P15336	Q14653
P15336	Q15306
P15336	Q8TAQ2
P15336	Q92664
P15336	Q92985
P15336	Q969G3
P15336	Q96GM5
P15336	Q9Y230
P15509	P27986
P15509	P29353
P15509	Q92835
P15813	P61769
P15814	P12018
P15880	P08708
P15880	P08865
P15880	P18621
P15880	P30050
P15880	P39019
P15880	P42677
P15880	P46777
P15880	P46782
P15880	P46783
P15880	P60866
P15880	P61247
P15880	P62241
P15880	P62263
P15880	P62269
P15880	P62273
P15880	P62277
P15880	P62424
P15880	P62701
P15880	P62753
P15880	P62841
P15880	P62847
P15880	P62851
P15880	P62854
P15880	P62857
P15880	P62861
P15880	P62888
P15880	P62906
P15880	P63220
P15880	P63244
P15880	P83731
P16066	P01160
P16144	O15230
P16144	P05556
P16144	P07942
P16144	P11047
P16144	P21860
P16144	P23229
P16144	P24043
P16144	P25391
P16144	P27348
P16144	P27986
P16144	P29353
P16144	P31946
P16144	P42336
P16144	P55268
P16144	P61981
P16144	P62258
P16144	P62993
P16144	P63104
P16144	Q01453
P16144	Q04917
P16144	Q13751
P16144	Q13753
P16144	Q16363
P16144	Q16787
P16144	Q9NWH9
P16144	Q9UM11
P16144	Q9UMD9
P16144	Q9Y3B8
P17301	A6NMZ7
P17301	O43915
P17301	P02458
P17301	P02461
P17301	P02462
P17301	P02751
P17301	P05106
P17301	P05107
P17301	P05556
P17301	P08123
P17301	P08572
P17301	P12107
P17301	P12109
P17301	P12110
P17301	P13612
P17301	P13942
P17301	P24043
P17301	P25391
P17301	P29400
P17301	P34741
P17301	P53420
P17301	P53708
P17301	Q01955
P17301	Q02388
P17301	Q13751
P17301	Q14031
P17301	Q16787
P17342	P01160
P17693	P61769
P17931	P00533
P17931	P02751
P17948	P15692
P17948	Q06124
P18031	O60674
P18031	P01308
P18031	P29353
P18031	P62993
P18084	P00749
P18084	P05106
P18084	P05107
P18084	P05556
P18084	P06239
P18084	P06241
P18084	P12931
P18084	P13612
P18084	P17301
P18084	P18827
P18084	P53708
P18084	Q03405
P18084	Q05397
P18124	P08708
P18124	P08865
P18124	P15880
P18124	P18621
P18124	P30050
P18124	P39019
P18124	P42677
P18124	P46777
P18124	P46782
P18124	P46783
P18124	P60866
P18124	P61247
P18124	P62241
P18124	P62263
P18124	P62269
P18124	P62273
P18124	P62277
P18124	P62424
P18124	P62701
P18124	P62753
P18124	P62841
P18124	P62847
P18124	P62851
P18124	P62854
P18124	P62857
P18124	P62861
P18124	P62888
P18124	P62906
P18124	P63220
P18124	P63244
P18124	P83731
P18206	P02751
P18206	P05556
P18206	P06239
P18206	P06241
P18206	P12931
P18206	P35222
P18206	P35609
P18206	P49023
P18206	P56199
P18206	P68133
P18206	Q05397
P18206	Q9UM11
P18564	P02751
P18564	P05106
P18564	P05107
P18564	P05556
P18564	P08648
P18564	P13612
P18564	P17301
P18564	P18084
P18564	P53708
P18621	P39019
P18621	P46782
P18621	P46783
P18621	P60866
P18621	P62277
P18621	P62841
P18621	P62847
P18621	P62851
P18621	P62857
P18621	P62861
P18621	P62888
P18621	P63244
P18827	A6NMZ7
P18827	A8TX70
P18827	O00560
P18827	O15230
P18827	O95750
P18827	P02452
P18827	P02458
P18827	P02461
P18827	P02462
P18827	P05106
P18827	P05997
P18827	P06756
P18827	P07498
P18827	P08123
P18827	P08572
P18827	P09038
P18827	P12107
P18827	P12109
P18827	P12110
P18827	P12111
P18827	P13501
P18827	P13942
P18827	P14210
P18827	P18084
P18827	P20908
P18827	P21802
P18827	P22455
P18827	P22607
P18827	P29400
P18827	P35613
P18827	P53420
P18827	Q01955
P18827	Q02388
P18827	Q14031
P18827	Q9GZV9
P18827	Q9GZZ8
P18827	Q9NWH9
P19838	O14746
P19838	P04150
P19838	P27986
P19838	P42336
P19838	P62258
P19838	Q04206
P19838	Q92793
P20908	P05556
P20908	P05997
P20908	P18827
P20936	O14543
P20936	O60496
P20936	P01112
P20936	P06239
P20936	P06241
P20936	P08631
P20936	P12931
P20936	P29353
P20936	P34741
P20936	P63244
P20936	Q05397
P20936	Q92835
P20963	P01732
P20963	P04439
P20963	P09693
P20963	P29353
P20963	P61769
P21246	O75056
P21359	P01112
P21359	P51532
P21359	Q96GM5
P21796	P07357
P21796	P07358
P21796	P10643
P21796	Q07817
P21796	Q14643
P21796	Q9UQ90
P21802	O96013
P21802	P13591
P21802	Q8WU20
P21860	P00533
P21860	P04626
P21860	P23229
P21860	P25391
P21860	P27986
P21860	P29353
P21860	P62993
P21860	Q02297
P21860	Q07889
P21860	Q15303
P21980	P05556
P21980	P13612
P22455	O75056
P22455	O95750
P22455	P11362
P22455	P13591
P22455	P18827
P22455	P21802
P22455	P22607
P22455	P34741
P22607	O43597
P22607	O75056
P22607	P18827
P22607	P21802
P22607	P29353
P22607	P62993
P22607	Q06124
P22607	Q07889
P22607	Q8WU20
P22681	O43597
P22681	P00533
P22681	P01732
P22681	P04234
P22681	P04439
P22681	P04626
P22681	P05106
P22681	P06239
P22681	P06241
P22681	P07766
P22681	P09693
P22681	P10966
P22681	P12931
P22681	P15692
P22681	P17948
P22681	P20963
P22681	P21802
P22681	P22607
P22681	P29353
P22681	P34741
P22681	P37173
P22681	P43403
P22681	P48736
P22681	P61769
P22681	P62993
P22681	Q06124
P22681	Q07889
P22681	Q14155
P22681	Q5UE93
P22681	Q8WU20
P22681	Q9NWH9
P23142	P02751
P23229	P24043
P23229	P27986
P23229	P29353
P23229	P55268
P23229	Q01453
P23396	P08708
P23396	P08865
P23396	P15880
P23396	P18124
P23396	P18621
P23396	P30050
P23396	P36578
P23396	P39019
P23396	P42677
P23396	P46777
P23396	P46781
P23396	P46782
P23396	P46783
P23396	P60866
P23396	P61247
P23396	P62081
P23396	P62241
P23396	P62244
P23396	P62263
P23396	P62266
P23396	P62269
P23396	P62273
P23396	P62277
P23396	P62424
P23396	P62701
P23396	P62753
P23396	P62841
P23396	P62847
P23396	P62851
P23396	P62854
P23396	P62857
P23396	P62861
P23396	P62888
P23396	P62906
P23396	P63220
P23396	P63244
P23396	P69905
P23396	P83731
P23396	Q04206
P23458	O60674
P23458	P05231
P23458	P06241
P23458	P08631
P23458	P08887
P23458	P24394
P23458	P27986
P23458	P29350
P23458	P29353
P23458	P29597
P23458	P31785
P23458	P40189
P23458	P52333
P23458	P61968
P23458	P62993
P23458	P78552
P23458	Q07889
P23458	Q92835
P23458	Q9Y4H2
P24043	O96013
P24043	Q13683
P24043	Q14118
P24394	P29350
P24394	P29353
P24394	P52333
P24394	Q92835
P24534	P29692
P25311	P12273
P25391	O00468
P25391	O15230
P25391	O75914
P25391	O96013
P25391	P02708
P25391	P05556
P25391	P07942
P25391	P08865
P25391	P11047
P25391	P11229
P25391	P11532
P25391	P12931
P25391	P16144
P25391	P17301
P25391	P21860
P25391	P23229
P25391	P24043
P25391	P26006
P25391	P27348
P25391	P27986
P25391	P29353
P25391	P31431
P25391	P31946
P25391	P34741
P25391	P35052
P25391	P42336
P25391	P46939
P25391	P49023
P25391	P55268
P25391	P56199
P25391	P61981
P25391	P62258
P25391	P63104
P25391	P68133
P25391	Q01453
P25391	Q04917
P25391	Q05397
P25391	Q13177
P25391	Q13683
P25391	Q13702
P25391	Q13751
P25391	Q13753
P25391	Q14118
P25391	Q14155
P25391	Q14161
P25391	Q14247
P25391	Q15052
P25391	Q16363
P25391	Q16512
P25391	Q16787
P25391	Q9P286
P25391	Q9UM11
P25391	Q9UMD9
P25391	Q9Y3B8
P25391	Q9Y6N6
P25398	P08708
P25398	P08865
P25398	P15880
P25398	P18124
P25398	P18621
P25398	P23396
P25398	P30050
P25398	P36578
P25398	P39019
P25398	P42677
P25398	P46777
P25398	P46781
P25398	P46782
P25398	P46783
P25398	P60866
P25398	P61247
P25398	P62081
P25398	P62241
P25398	P62244
P25398	P62249
P25398	P62263
P25398	P62266
P25398	P62269
P25398	P62273
P25398	P62277
P25398	P62280
P25398	P62424
P25398	P62701
P25398	P62753
P25398	P62841
P25398	P62847
P25398	P62851
P25398	P62854
P25398	P62857
P25398	P62861
P25398	P62888
P25398	P62906
P25398	P62979
P25398	P63220
P25398	P63244
P25398	P69905
P25398	P69905
P25398	P83731
P25942	O95551
P25942	P27986
P25942	P52333
P25942	Q13077
P25942	Q13114
P25942	Q13233
P25942	Q13490
P25942	Q5UE93
P25942	Q9Y4K3
P26006	O15230
P26006	P00749
P26006	P02751
P26006	P05106
P26006	P05107
P26006	P05556
P26006	P06756
P26006	P07942
P26006	P07996
P26006	P08648
P26006	P11047
P26006	P13612
P26006	P14543
P26006	P15692
P26006	P17301
P26006	P18084
P26006	P18564
P26006	P24043
P26006	P25391
P26006	P26010
P26006	P53708
P26006	P55268
P26006	P56199
P26006	Q03405
P26006	Q13751
P26006	Q13753
P26006	Q15582
P26006	Q16363
P26006	Q16787
P26010	P02751
P26010	P05106
P26010	P05107
P26010	P05556
P26010	P08648
P26010	P13612
P26010	P17301
P26010	P18084
P26010	P18564
P26010	P35222
P26010	P49023
P26010	P53708
P26010	P56199
P26641	P24534
P26641	P29692
P26641	P62861
P26641	P68104
P26715	P61769
P26717	P04439
P26717	P26715
P26717	P61769
P26717	Q13241
P26951	O60674
P26951	P27986
P26951	P29353
P26951	P32927
P26951	P62993
P26951	P63104
P26951	Q06124
P26951	Q92835
P27169	P02647
P27348	O43524
P27348	O60343
P27348	O95644
P27348	P04049
P27348	P07942
P27348	P15056
P27348	P16144
P27348	P23229
P27348	P25391
P27348	P26927
P27348	P30305
P27348	P31946
P27348	P35222
P27348	P36507
P27348	P42345
P27348	P46527
P27348	P49815
P27348	P52294
P27348	P57059
P27348	P61981
P27348	P62258
P27348	P63104
P27348	P98177
P27348	Q02750
P27348	Q04912
P27348	Q04917
P27348	Q12778
P27348	Q12968
P27348	Q13469
P27348	Q13753
P27348	Q16566
P27348	Q8IVT5
P27348	Q8N122
P27348	Q8TB45
P27348	Q92574
P27348	Q92934
P27348	Q96B36
P27348	Q9BVC4
P27348	Q9NX09
P27348	Q9Y2K2
P27348	Q9Y3B8
[truncated: 2,699 more rows]

## Sheet: Table S4 disease-drug
Drug	Disease
DB00028	Agammaglobulinemia
DB00334	Alzheimer Disease
DB00457	Alzheimer Disease
DB00656	Alzheimer Disease
DB00674	Alzheimer Disease
DB00679	Alzheimer Disease
DB00843	Alzheimer Disease
DB01043	Alzheimer Disease
DB12274	Alzheimer Disease
DB14713	Amyloidosis/ Hereditary/ Transthyretin-Related
DB00740	Amyotrophic Lateral Sclerosis
DB12243	Amyotrophic Lateral Sclerosis
DB00005	Arthritis/ Reumatoid
DB00297	Arthritis/ Reumatoid
DB00316	Arthritis/ Reumatoid
DB00338	Arthritis/ Reumatoid
DB00443	Arthritis/ Reumatoid
DB00461	Arthritis/ Reumatoid
DB00469	Arthritis/ Reumatoid
DB00482	Arthritis/ Reumatoid
DB00500	Arthritis/ Reumatoid
DB00554	Arthritis/ Reumatoid
DB00573	Arthritis/ Reumatoid
DB00580	Arthritis/ Reumatoid
DB00586	Arthritis/ Reumatoid
DB00605	Arthritis/ Reumatoid
DB00608	Arthritis/ Reumatoid
DB00620	Arthritis/ Reumatoid
DB00635	Arthritis/ Reumatoid
DB00712	Arthritis/ Reumatoid
DB00741	Arthritis/ Reumatoid
DB00749	Arthritis/ Reumatoid
DB00788	Arthritis/ Reumatoid
DB00795	Arthritis/ Reumatoid
DB00814	Arthritis/ Reumatoid
DB00860	Arthritis/ Reumatoid
DB00861	Arthritis/ Reumatoid
DB00863	Arthritis/ Reumatoid
DB00864	Arthritis/ Reumatoid
DB00939	Arthritis/ Reumatoid
DB00945	Arthritis/ Reumatoid
DB00959	Arthritis/ Reumatoid
DB00991	Arthritis/ Reumatoid
DB00993	Arthritis/ Reumatoid
DB00995	Arthritis/ Reumatoid
DB01009	Arthritis/ Reumatoid
DB01050	Arthritis/ Reumatoid
DB01097	Arthritis/ Reumatoid
DB01234	Arthritis/ Reumatoid
DB01284	Arthritis/ Reumatoid
DB01285	Arthritis/ Reumatoid
DB01380	Arthritis/ Reumatoid
DB01401	Arthritis/ Reumatoid
DB01611	Arthritis/ Reumatoid
DB01628	Arthritis/ Reumatoid
DB04552	Arthritis/ Reumatoid
DB06643	Arthritis/ Reumatoid
DB06725	Arthritis/ Reumatoid
DB06736	Arthritis/ Reumatoid
DB07402	Arthritis/ Reumatoid
DB08984	Arthritis/ Reumatoid
DB09214	Arthritis/ Reumatoid
DB09276	Arthritis/ Reumatoid
DB11582	Arthritis/ Reumatoid
DB14539	Arthritis/ Reumatoid
DB14545	Arthritis/ Reumatoid
DB14644	Arthritis/ Reumatoid
DB14669	Arthritis/ Reumatoid
DB01394	Behcet Syndrome
DB05676	Behcet Syndrome
DB09019	Bronchiectasis
DB00855	Carcinoma/ Basal Cell
DB05258	Carcinoma/ Renal Cell
DB09037	Carcinoma/ Renal Cell
DB11800	Carcinoma/ Renal Cell
DB15463	Carcinoma/ Renal Cell
DB09036	Castleman Disease
DB00026	Cryopyrin-Associated Periodic Syndromes
DB06168	Cryopyrin-Associated Periodic Syndromes
DB06372	Cryopyrin-Associated Periodic Syndromes
DB00003	Cystic Fibrosis
DB00085	Cystic Fibrosis
DB00355	Cystic Fibrosis
DB00438	Cystic Fibrosis
DB00501	Cystic Fibrosis
DB00684	Cystic Fibrosis
DB00742	Cystic Fibrosis
DB01050	Cystic Fibrosis
DB01137	Cystic Fibrosis
DB05229	Cystic Fibrosis
DB07565	Cystic Fibrosis
DB08820	Cystic Fibrosis
DB09280	Cystic Fibrosis
DB11065	Cystic Fibrosis
DB11066	Cystic Fibrosis
DB11712	Cystic Fibrosis
DB13147	Cystic Fibrosis
DB15444	Cystic Fibrosis
DB00040	Diabetes Mellitus/ Type 2
DB00046	Diabetes Mellitus/ Type 2
DB00047	Diabetes Mellitus/ Type 2
DB00166	Diabetes Mellitus/ Type 2
DB00177	Diabetes Mellitus/ Type 2
DB00222	Diabetes Mellitus/ Type 2
DB00273	Diabetes Mellitus/ Type 2
DB00284	Diabetes Mellitus/ Type 2
DB00331	Diabetes Mellitus/ Type 2
DB00412	Diabetes Mellitus/ Type 2
DB00491	Diabetes Mellitus/ Type 2
DB00641	Diabetes Mellitus/ Type 2
DB00672	Diabetes Mellitus/ Type 2
DB00678	Diabetes Mellitus/ Type 2
DB00731	Diabetes Mellitus/ Type 2
DB00839	Diabetes Mellitus/ Type 2
DB00912	Diabetes Mellitus/ Type 2
DB00930	Diabetes Mellitus/ Type 2
DB01016	Diabetes Mellitus/ Type 2
DB01067	Diabetes Mellitus/ Type 2
DB01076	Diabetes Mellitus/ Type 2
DB01120	Diabetes Mellitus/ Type 2
DB01124	Diabetes Mellitus/ Type 2
DB01132	Diabetes Mellitus/ Type 2
DB01200	Diabetes Mellitus/ Type 2
DB01251	Diabetes Mellitus/ Type 2
DB01252	Diabetes Mellitus/ Type 2
DB01261	Diabetes Mellitus/ Type 2
DB01276	Diabetes Mellitus/ Type 2
DB01278	Diabetes Mellitus/ Type 2
DB01307	Diabetes Mellitus/ Type 2
DB04876	Diabetes Mellitus/ Type 2
DB04878	Diabetes Mellitus/ Type 2
DB06203	Diabetes Mellitus/ Type 2
DB06292	Diabetes Mellitus/ Type 2
DB06335	Diabetes Mellitus/ Type 2
DB06655	Diabetes Mellitus/ Type 2
DB08882	Diabetes Mellitus/ Type 2
DB08907	Diabetes Mellitus/ Type 2
DB09038	Diabetes Mellitus/ Type 2
DB09043	Diabetes Mellitus/ Type 2
DB09045	Diabetes Mellitus/ Type 2
DB09265	Diabetes Mellitus/ Type 2
DB09564	Diabetes Mellitus/ Type 2
DB11827	Diabetes Mellitus/ Type 2
DB13928	Diabetes Mellitus/ Type 2
DB16165	Diabetes Mellitus/ Type 2
DB01032	Gout
DB00502	Huntington Disease
DB00623	Huntington Disease
DB04844	Huntington Disease
DB12161	Huntington Disease
DB13025	Huntington Disease
DB00480	Immunoglobulin Light-chain Amyloidosis
DB09331	Immunoglobulin Light-chain Amyloidosis
DB00836	Inflammatory Bowel Diseases
DB11091	Keratosis/ Seborrheic
DB00843	Lewy Body Disease
DB00989	Lewy Body Disease
DB00297	Lupus Erythematosus/ Systemic
DB00443	Lupus Erythematosus/ Systemic
DB00563	Lupus Erythematosus/ Systemic
DB00620	Lupus Erythematosus/ Systemic
DB00635	Lupus Erythematosus/ Systemic
DB00741	Lupus Erythematosus/ Systemic
DB00860	Lupus Erythematosus/ Systemic
DB00945	Lupus Erythematosus/ Systemic
DB00959	Lupus Erythematosus/ Systemic
DB01234	Lupus Erythematosus/ Systemic
DB01285	Lupus Erythematosus/ Systemic
DB01380	Lupus Erythematosus/ Systemic
DB01611	Lupus Erythematosus/ Systemic
DB14545	Lupus Erythematosus/ Systemic
DB14644	Lupus Erythematosus/ Systemic
DB00034	Lymphoma/ Non-Hodgkin
DB00242	Lymphoma/ Non-Hodgkin
DB00290	Lymphoma/ Non-Hodgkin
DB00291	Lymphoma/ Non-Hodgkin
DB00531	Lymphoma/ Non-Hodgkin
DB00541	Lymphoma/ Non-Hodgkin
DB00563	Lymphoma/ Non-Hodgkin
DB00694	Lymphoma/ Non-Hodgkin
DB00773	Lymphoma/ Non-Hodgkin
DB00987	Lymphoma/ Non-Hodgkin
DB01168	Lymphoma/ Non-Hodgkin
DB01168	Lymphoma/ Non-Hodgkin
DB01181	Lymphoma/ Non-Hodgkin
DB01204	Lymphoma/ Non-Hodgkin
DB00262	Mycosis Fungoides
DB00290	Mycosis Fungoides
DB00297	Mycosis Fungoides
DB00443	Mycosis Fungoides
DB00552	Mycosis Fungoides
DB00620	Mycosis Fungoides
DB00635	Mycosis Fungoides
DB00741	Mycosis Fungoides
DB00855	Mycosis Fungoides
DB00860	Mycosis Fungoides
DB00888	Mycosis Fungoides
DB00959	Mycosis Fungoides
DB00997	Mycosis Fungoides
DB01234	Mycosis Fungoides
DB01380	Mycosis Fungoides
DB14545	Mycosis Fungoides
DB14644	Mycosis Fungoides
DB00190	Parkinson Disease
DB00268	Parkinson Disease
DB00413	Parkinson Disease
DB00494	Parkinson Disease
DB00714	Parkinson Disease
DB00810	Parkinson Disease
DB00915	Parkinson Disease
DB01037	Parkinson Disease
DB01186	Parkinson Disease
DB01200	Parkinson Disease
DB01224	Parkinson Disease
DB01235	Parkinson Disease
DB01367	Parkinson Disease
DB05271	Parkinson Disease
DB06262	Parkinson Disease
DB06654	Parkinson Disease
DB11632	Parkinson Disease
DB11757	Parkinson Disease
DB12478	Parkinson Disease
DB12783	Parkinson Disease
DB01284	Polyarteritis Nodosa
DB09097	Prolactinoma
DB00185	Sjogren's Syndrome
DB00635	Sjogren's Syndrome
DB00860	Sjogren's Syndrome
DB01085	Sjogren's Syndrome
DB01611	Sjogren's Syndrome
DB00005	Spondylitis/ Ankylosing
DB00051	Spondylitis/ Ankylosing
DB00065	Spondylitis/ Ankylosing
DB00297	Spondylitis/ Ankylosing
DB00316	Spondylitis/ Ankylosing
DB00338	Spondylitis/ Ankylosing
DB00443	Spondylitis/ Ankylosing
DB00482	Spondylitis/ Ankylosing
DB00500	Spondylitis/ Ankylosing
DB00554	Spondylitis/ Ankylosing
DB00586	Spondylitis/ Ankylosing
DB00605	Spondylitis/ Ankylosing
DB00620	Spondylitis/ Ankylosing
DB00635	Spondylitis/ Ankylosing
DB00712	Spondylitis/ Ankylosing
DB00741	Spondylitis/ Ankylosing
DB00788	Spondylitis/ Ankylosing
DB00860	Spondylitis/ Ankylosing
DB00863	Spondylitis/ Ankylosing
DB00939	Spondylitis/ Ankylosing
DB00959	Spondylitis/ Ankylosing
DB01009	Spondylitis/ Ankylosing
DB01050	Spondylitis/ Ankylosing
DB01234	Spondylitis/ Ankylosing
DB01284	Spondylitis/ Ankylosing
DB01285	Spondylitis/ Ankylosing
DB01380	Spondylitis/ Ankylosing
DB01628	Spondylitis/ Ankylosing
DB04552	Spondylitis/ Ankylosing
DB06736	Spondylitis/ Ankylosing
DB08984	Spondylitis/ Ankylosing
DB09029	Spondylitis/ Ankylosing
DB09214	Spondylitis/ Ankylosing
DB14545	Spondylitis/ Ankylosing
DB14644	Spondylitis/ Ankylosing
DB15091	Spondylitis/ Ankylosing
DB00851	Thyroid Cancer/ Medullary
DB08875	Thyroid Cancer/ Medullary
DB00291	Waldenstrom Macroglobulinemia
DB00997	Waldenstrom Macroglobulinemia
DB01041	Waldenstrom Macroglobulinemia
DB06769	Waldenstrom Macroglobulinemia
DB09053	Waldenstrom Macroglobulinemia
DB15035	Waldenstrom Macroglobulinemia
DB11644	Wild-type transthyretin-related Amyloidosis

## Sheet: Table S5 protein-drug
Drug	Protein
DB00836	O00555
DB02379	O14594
DB04396	O14594
DB08818	O14594
DB00495	O14746
DB05036	O14746
DB12747	O14746
DB00480	O14788
DB06643	O14788
DB11582	O14788
DB00795	O14920
DB00945	O14920
DB00945	O14920
DB00995	O14920
DB00122	O14939
DB14006	O14939
DB00795	O15111
DB12010	O15146
DB06245	O15230
DB09019	O15393
DB00843	O15399
DB00843	O15399
DB01043	O15399
DB00482	O15530
DB00482	O15530
DB00482	O15530
DB01863	O15530
DB01933	O15530
DB01946	O15530
DB02010	O15530
DB03777	O15530
DB04522	O15530
DB06932	O15530
DB07033	O15530
DB07132	O15530
DB07300	O15530
DB07456	O15530
DB07457	O15530
DB12010	O15530
DB00939	O43525
DB00939	O43525
DB00939	O43526
DB00939	O43526
DB00945	O43741
DB00945	O43741
DB00166	O43766
DB00605	O60218
DB00605	O60218
DB00605	O60218
DB00605	O60218
DB00412	O60488
DB00115	O60494
DB00200	O60494
DB04552	O60656
DB04552	O60656
DB04716	O60674
DB05243	O60674
DB07161	O60674
DB07162	O60674
DB08067	O60674
DB08877	O60674
DB08895	O60674
DB11817	O60674
DB11986	O60674
DB12010	O60674
DB12500	O60674
DB15035	O60674
DB15035	O60674
DB15822	O60674
DB01016	O60706
DB00795	O60733
DB04552	O60733
DB04552	O60733
DB01278	O60894
DB01278	O60894
DB01278	O60895
DB01278	O60896
DB00005	O75015
DB00005	O75015
DB00028	O75015
DB00531	O75469
DB01181	O75469
DB01234	O75469
DB01234	O75469
DB01234	O75469
DB12010	O75914
DB01016	O95342
DB00163	O95477
DB00171	O95477
DB00675	O95477
DB01016	O95477
DB01016	O95477
DB01599	O95477
DB11635	O95477
DB00852	O95644
DB01109	O95750
DB00040	O95838
DB12010	O96013
DB06262	P00439
DB00163	P00441
DB00515	P00441
DB00526	P00441
DB00958	P00441
DB00988	P00441
DB01064	P00441
DB01629	P00441
DB03382	P00441
DB05025	P00441
DB09061	P00441
DB09221	P00441
DB14001	P00441
DB14002	P00441
DB14009	P00441
DB14011	P00441
DB00242	P00491
DB00002	P00533
DB00281	P00533
DB00317	P00533
DB00530	P00533
DB01259	P00533
DB01269	P00533
DB03496	P00533
DB04988	P00533
DB05101	P00533
DB05294	P00533
DB05374	P00533
DB05424	P00533
DB05524	P00533
DB05944	P00533
DB06021	P00533
DB07602	P00533
DB07662	P00533
DB08916	P00533
DB09330	P00533
DB09559	P00533
DB10772	P00533
DB11731	P00533
DB11737	P00533
DB11828	P00533
DB11963	P00533
DB12010	P00533
DB12202	P00533
DB12267	P00533
DB13164	P00533
DB15035	P00533
DB15035	P00533
DB15327	P00533
DB00001	P00734
DB00006	P00734
DB00025	P00734
DB00055	P00734
DB00100	P00734
DB00170	P00734
DB00278	P00734
DB01123	P00734
DB01725	P00734
DB01766	P00734
DB01767	P00734
DB02287	P00734
DB02723	P00734
DB03136	P00734
DB03159	P00734
DB03847	P00734
DB03865	P00734
DB04136	P00734
DB04591	P00734
DB04697	P00734
DB04722	P00734
DB04771	P00734
DB04772	P00734
DB04786	P00734
DB04898	P00734
DB05714	P00734
DB05777	P00734
DB06404	P00734
DB06695	P00734
DB06838	P00734
DB06841	P00734
DB06845	P00734
DB06850	P00734
DB06853	P00734
DB06858	P00734
DB06859	P00734
DB06861	P00734
DB06865	P00734
DB06866	P00734
DB06868	P00734
DB06869	P00734
DB06878	P00734
DB06911	P00734
DB06919	P00734
DB06929	P00734
DB06936	P00734
DB06942	P00734
DB06947	P00734
DB06996	P00734
DB07005	P00734
DB07016	P00734
DB07027	P00734
DB07083	P00734
DB07088	P00734
DB07091	P00734
DB07095	P00734
DB07105	P00734
DB07120	P00734
DB07128	P00734
DB07131	P00734
DB07133	P00734
DB07143	P00734
DB07165	P00734
DB07190	P00734
DB07211	P00734
DB07277	P00734
DB07278	P00734
DB07279	P00734
DB07353	P00734
DB07366	P00734
DB07376	P00734
DB07400	P00734
DB07440	P00734
DB07461	P00734
DB07508	P00734
DB07515	P00734
DB07521	P00734
DB07522	P00734
DB07527	P00734
DB07548	P00734
DB07549	P00734
DB07550	P00734
DB07639	P00734
DB07658	P00734
DB07659	P00734
DB07660	P00734
DB07665	P00734
DB07718	P00734
DB07741	P00734
DB07796	P00734
DB07809	P00734
DB07897	P00734
DB07934	P00734
DB07944	P00734
DB07946	P00734
DB08061	P00734
DB08062	P00734
DB08152	P00734
DB08187	P00734
DB08254	P00734
DB08422	P00734
DB08546	P00734
DB08624	P00734
DB09109	P00734
DB09228	P00734
DB09332	P00734
DB11166	P00734
DB12364	P00734
DB12598	P00734
DB12831	P00734
DB13151	P00734
DB13152	P00734
DB13998	P00734
DB13999	P00734
DB14738	P00734
DB00110	P00736
DB00111	P00736
DB06404	P00736
DB09228	P00736
DB12831	P00736
DB00009	P00747
DB00013	P00747
DB00015	P00747
DB00029	P00747
DB00031	P00747
DB00086	P00747
DB00302	P00747
DB00513	P00747
DB03709	P00747
DB04925	P00747
DB06692	P00747
DB12831	P00747
DB00594	P00749
DB01725	P00749
DB01905	P00749
DB01977	P00749
DB02287	P00749
DB02398	P00749
DB02473	P00749
DB02526	P00749
DB02551	P00749
DB02705	P00749
DB03046	P00749
DB03082	P00749
DB03127	P00749
DB03136	P00749
DB03159	P00749
DB03476	P00749
DB03729	P00749
DB03782	P00749
DB03865	P00749
DB03876	P00749
DB04059	P00749
DB04172	P00749
DB05254	P00749
DB06855	P00749
DB06856	P00749
DB06857	P00749
DB07076	P00749
DB07122	P00749
DB07129	P00749
DB07625	P00749
DB07626	P00749
DB08072	P00749
DB08697	P00749
DB02459	P00751
DB04491	P00751
DB06503	P00751
DB00273	P00915
DB00273	P00918
DB00482	P00918
DB00482	P00918
DB00580	P00918
DB00407	P01008
DB00569	P01008
DB01109	P01008
DB01225	P01008
DB04464	P01008
DB05361	P01008
DB06271	P01008
DB06754	P01008
DB06779	P01008
DB06822	P01008
DB08813	P01008
DB09141	P01008
DB09258	P01008
DB11598	P01008
DB01998	P01009
DB03345	P01009
DB05481	P01009
DB05961	P01009
DB14007	P01009
DB00102	P01023
DB00515	P01023
DB00626	P01023
DB06796	P01023
DB08888	P01023
DB12965	P01023
DB00028	P01024
DB00028	P01024
DB01915	P01024
DB06492	P01024
DB00028	P01031
DB00028	P01031
DB01257	P01031
DB11580	P01031
DB00945	P01106
DB00945	P01106
DB02210	P01112
DB03226	P01112
DB04137	P01112
DB04315	P01112
DB08751	P01112
DB00707	P01130
DB09270	P01130
DB11251	P01130
DB14003	P01130
DB00070	P01137
DB01162	P01137
DB06205	P01137
DB10770	P01137
DB10772	P01137
DB14740	P01137
DB01407	P01138
DB05892	P01138
DB09221	P01138
DB00836	P01189
DB00836	P01189
DB01497	P01189
DB01565	P01189
DB01776	P01308
DB08231	P01308
DB00005	P01374
DB00005	P01374
DB06372	P01583
DB00843	P01584
DB06168	P01584
DB06372	P01584
DB01048	P01889
DB04464	P01889
DB11294	P01889
DB00048	P02452
DB04866	P02452
DB11338	P02452
DB12872	P02452
DB13133	P02452
DB00048	P02458
DB00048	P02461
DB15067	P02656
DB00009	P02671
DB00015	P02671
DB00029	P02671
DB00031	P02671
DB00364	P02671
DB04919	P02671
DB05099	P02671
DB05675	P02671
DB06245	P02671
DB11300	P02671
DB11311	P02671
DB11571	P02671
DB11572	P02671
DB13151	P02671
DB00364	P02675
DB04919	P02675
DB11300	P02675
DB11311	P02675
DB11571	P02675
DB11572	P02675
DB13151	P02675
DB00364	P02679
DB11300	P02679
DB11571	P02679
DB11572	P02679
DB00555	P02708
DB08838	P02708
DB00002	P02745
DB00005	P02745
DB00110	P02745
DB00111	P02745
DB00112	P02745
DB00002	P02746
DB00005	P02746
DB00110	P02746
DB00111	P02746
DB00112	P02746
DB00002	P02747
DB00005	P02747
DB00110	P02747
DB00111	P02747
DB00112	P02747
DB06245	P02751
DB08888	P02751
DB00162	P02753
DB00755	P02753
DB03917	P02753
DB05076	P02753
DB06755	P02753
DB06985	P02753
DB00255	P02766
DB00279	P02766
DB00451	P02766
DB00586	P02766
DB00861	P02766
DB01093	P02766
DB01583	P02766
DB01645	P02766
DB01751	P02766
DB01838	P02766
DB02179	P02766
DB02266	P02766
DB02417	P02766
DB02698	P02766
DB02709	P02766
DB03167	P02766
DB03239	P02766
DB03346	P02766
DB03682	P02766
DB04474	P02766
DB04674	P02766
DB04756	P02766
DB05235	P02766
DB05352	P02766
DB06885	P02766
DB06907	P02766
DB06935	P02766
DB07047	P02766
DB07176	P02766
DB07201	P02766
DB07240	P02766
DB07282	P02766
DB07693	P02766
DB07694	P02766
DB07695	P02766
DB07753	P02766
DB07775	P02766
DB07962	P02766
DB07963	P02766
DB08100	P02766
DB08101	P02766
DB08102	P02766
DB08103	P02766
DB08104	P02766
DB08205	P02766
DB08206	P02766
DB08207	P02766
DB09100	P02766
DB11644	P02766
DB11644	P02766
DB01592	P02786
DB05260	P02786
DB06784	P02786
DB13257	P02786
DB13949	P02786
DB14488	P02786
DB14489	P02786
DB14490	P02786
DB14491	P02786
DB14501	P02786
DB14520	P02786
DB15617	P02786
DB01811	P02788
DB03017	P02788
DB03040	P02788
DB03485	P02788
DB04743	P02788
DB06987	P02788
DB08439	P02788
DB11182	P02788
DB05311	P03952
DB06404	P03952
DB09228	P03952
DB12831	P03952
DB14597	P03952
DB15982	P03952
DB00641	P04035
DB01076	P04035
DB00398	P04049
DB04973	P04049
DB05190	P04049
DB05268	P04049
DB08862	P04049
DB08896	P04049
DB08912	P04049
DB12010	P04049
DB00288	P04083
DB00591	P04083
DB00741	P04083
DB00741	P04083
DB00741	P04083
DB00741	P04083
DB00959	P04083
DB00959	P04083
DB00959	P04083
DB00959	P04083
DB01013	P04083
DB01222	P04083
DB01234	P04083
DB01234	P04083
DB01234	P04083
DB01234	P04083
DB01380	P04083
DB01380	P04083
DB01380	P04083
DB14538	P04083
DB14539	P04083
DB14539	P04083
DB14540	P04083
DB14541	P04083
DB14542	P04083
DB14543	P04083
DB14544	P04083
DB14631	P04083
DB14649	P04083
DB14669	P04083
DB14669	P04083
DB05194	P04141
DB00180	P04150
DB00223	P04150
DB00240	P04150
DB00253	P04150
DB00288	P04150
DB00324	P04150
DB00351	P04150
DB00367	P04150
DB00394	P04150
DB00396	P04150
DB00421	P04150
DB00443	P04150
DB00443	P04150
DB00443	P04150
DB00443	P04150
DB00547	P04150
DB00588	P04150
DB00591	P04150
DB00596	P04150
DB00620	P04150
DB00620	P04150
DB00620	P04150
DB00620	P04150
DB00635	P04150
DB00635	P04150
DB00635	P04150
DB00635	P04150
DB00635	P04150
DB00663	P04150
DB00687	P04150
DB00717	P04150
DB00741	P04150
DB00741	P04150
DB00741	P04150
DB00741	P04150
DB00764	P04150
DB00769	P04150
DB00834	P04150
DB00838	P04150
DB00846	P04150
DB00860	P04150
DB00860	P04150
DB00860	P04150
DB00860	P04150
DB00860	P04150
DB00896	P04150
DB00959	P04150
DB00959	P04150
DB00959	P04150
DB00959	P04150
DB01013	P04150
DB01047	P04150
DB01130	P04150
DB01185	P04150
DB01222	P04150
DB01234	P04150
DB01234	P04150
DB01234	P04150
DB01234	P04150
DB01260	P04150
DB01380	P04150
DB01380	P04150
DB01380	P04150
DB01380	P04150
DB01384	P04150
DB01395	P04150
DB01410	P04150
DB02210	P04150
DB04630	P04150
DB05423	P04150
DB06781	P04150
DB08867	P04150
DB08906	P04150
DB09091	P04150
DB09095	P04150
DB11619	P04150
DB11921	P04150
DB12637	P04150
DB13003	P04150
DB13158	P04150
DB13867	P04150
DB14512	P04150
DB14538	P04150
DB14539	P04150
DB14539	P04150
DB14540	P04150
DB14541	P04150
DB14542	P04150
DB14543	P04150
DB14544	P04150
DB14583	P04150
DB14596	P04150
DB14631	P04150
DB14649	P04150
DB14669	P04150
DB14669	P04150
DB15566	P04150
DB00759	P04156
DB03297	P04179
DB04436	P04179
DB06796	P04179
DB09221	P04179
DB11590	P04179
DB00075	P04234
DB09052	P04234
DB00157	P04406
DB02059	P04406
DB03893	P04406
DB07347	P04406
DB09092	P04406
DB11638	P04406
DB02740	P04439
DB06226	P04439
DB11294	P04439
DB00072	P04626
DB01259	P04626
DB04988	P04626
DB05773	P04626
DB05944	P04626
DB06021	P04626
DB06366	P04626
DB08916	P04626
DB11652	P04626
DB11973	P04626
DB12010	P04626
DB12267	P04626
DB14967	P04626
DB15035	P04626
DB15035	P04626
DB00945	P04637
DB00945	P04637
DB00945	P04637
DB03347	P04637
DB05404	P04637
DB08363	P04637
DB00284	P04746
DB00563	P04818
DB00563	P04818
DB01890	P05019
DB02643	P05019
DB00746	P05067
DB02235	P05067
DB02709	P05067
DB03754	P05067
DB04892	P05067
DB05088	P05067
DB05150	P05067
DB05846	P05067
DB05938	P05067
DB06782	P05067
DB09148	P05067
DB09149	P05067
DB09151	P05067
DB12274	P05067
DB14518	P05067
DB00054	P05106
DB00063	P05106
DB00098	P05106
DB00451	P05106
DB00775	P05106
DB02709	P05106
DB04863	P05106
DB05787	P05106
DB06472	P05106
DB13949	P05106
DB14520	P05106
DB15598	P05106
DB06560	P05112
DB01404	P05231
DB05017	P05231
DB05470	P05231
DB05513	P05231
DB05744	P05231
DB05767	P05231
DB06083	P05231
DB09036	P05231
DB09036	P05231
DB09221	P05231
DB10770	P05231
DB10772	P05231
DB11967	P05231
DB12140	P05231
DB00210	P05412
DB00570	P05412
DB00852	P05412
DB01029	P05412
DB01169	P05412
DB05785	P05412
DB00098	P05556
DB15791	P05556
DB00098	P06126
DB00030	P06213
DB00046	P06213
DB00047	P06213
DB00071	P06213
DB01277	P06213
DB01306	P06213
DB01307	P06213
DB01309	P06213
DB03909	P06213
DB05115	P06213
DB05120	P06213
DB08513	P06213
DB09129	P06213
DB09564	P06213
DB12010	P06213
DB12267	P06213
DB14751	P06213
DB01254	P06239
DB01830	P06239
DB02010	P06239
DB03023	P06239
DB04003	P06239
DB04395	P06239
DB06925	P06239
DB07146	P06239
DB07297	P06239
DB08055	P06239
DB08056	P06239
DB08057	P06239
DB08901	P06239
DB09079	P06239
DB12010	P06239
DB15035	P06239
DB15035	P06239
DB01254	P06241
DB02078	P06241
DB12010	P06241
DB00674	P06276
DB00843	P06276
DB00843	P06276
DB00989	P06276
DB02621	P06396
DB00987	P06746
DB00098	P06756
DB00451	P06756
DB01285	P06850
DB01285	P06850
DB01285	P06850
DB06439	P06858
DB09568	P06858
DB13751	P06858
DB13928	P06858
DB04869	P06881
DB12228	P06881
DB14040	P06881
DB14041	P06881
DB14042	P06881
DB01992	P07108
DB03381	P07108
DB01050	P07204
DB01050	P07204
DB01050	P07204
DB00834	P07288
DB04839	P07288
DB16019	P07288
DB12010	P07332
DB00031	P07355
DB00591	P07355
DB06245	P07355
DB11638	P07355
DB01050	P07359
DB01050	P07359
DB01050	P07359
DB01050	P07359
DB05202	P07359
DB05391	P07359
DB09213	P07359
DB03017	P07360
DB04272	P07360
DB00541	P07437
DB01394	P07437
DB00273	P07451
DB00482	P07451
DB00482	P07451
DB00580	P07451
DB12010	P07498
DB06262	P07550
DB07908	P07737
DB11638	P07737
DB00075	P07766
DB06607	P07766
DB02108	P07858
DB02148	P07858
DB02685	P07858
DB02855	P07858
DB03329	P07858
DB03588	P07858
DB04126	P07858
DB04579	P07858
DB07160	P07858
DB07219	P07858
DB07223	P07858
DB07224	P07858
DB07225	P07858
DB07231	P07858
DB14962	P07858
DB06245	P07942
DB08875	P07949
DB00030	P08069
DB00046	P08069
DB00046	P08069
DB00047	P08069
DB00047	P08069
DB00071	P08069
DB01277	P08069
DB01306	P08069
DB01307	P08069
DB01307	P08069
DB01309	P08069
DB04395	P08069
DB05023	P08069
DB05184	P08069
DB05897	P08069
DB06075	P08069
DB06343	P08069
DB07156	P08069
DB07474	P08069
DB09098	P08069
DB09564	P08069
DB09564	P08069
DB12250	P08069
DB12267	P08069
DB14751	P08069
DB00334	P08172
DB01085	P08172
DB01224	P08172
DB00334	P08173
DB01085	P08173
DB01224	P08173
DB00446	P08174
DB00180	P08185
DB00240	P08185
DB00253	P08185
DB00324	P08185
DB00394	P08185
DB00443	P08185
DB00588	P08185
DB00591	P08185
DB00596	P08185
DB00620	P08185
DB00635	P08185
DB00648	P08185
DB00663	P08185
DB00687	P08185
DB00741	P08185
DB00846	P08185
DB00860	P08185
DB00896	P08185
DB01013	P08185
DB01047	P08185
DB01222	P08185
DB01384	P08185
DB01410	P08185
DB05688	P08185
DB08906	P08185
DB09124	P08185
DB13867	P08185
DB14538	P08185
DB14539	P08185
DB14540	P08185
DB14541	P08185
DB14542	P08185
DB14543	P08185
DB14544	P08185
DB14631	P08185
DB14669	P08185
DB15566	P08185
DB16165	P08235
DB00019	P08246
DB00058	P08246
DB00099	P08246
DB02341	P08246
DB03925	P08246
DB05161	P08246
DB00786	P08253
DB01197	P08253
DB01630	P08253
DB04866	P08253
DB05387	P08253
DB06423	P08253
DB00054	P08514
DB00775	P08514
DB04863	P08514
DB06472	P08514
DB00513	P08519
DB08875	P08581
DB11800	P08581
DB06262	P08588
DB01809	P08631
DB01962	P08631
DB04216	P08631
DB06616	P08631
DB12010	P08631
DB00005	P08637
DB00005	P08637
DB00028	P08637
DB02709	P08648
DB01025	P08700
DB09221	P08700
DB11638	P08708
DB04985	P08865
DB06273	P08887
DB11767	P08887
DB15762	P08887
DB00413	P08908
DB00502	P08908
DB00656	P08908
DB00714	P08908
DB01186	P08908
DB01200	P08908
DB01200	P08908
DB01224	P08908
DB05271	P08908
DB01224	P08912
DB00413	P08913
DB00457	P08913
DB00502	P08913
DB00656	P08913
DB00714	P08913
DB01200	P08913
DB01200	P08913
DB01224	P08913
DB06262	P08913
DB00364	P09038
DB00686	P09038
DB00877	P09038
DB01109	P09038
DB03935	P09038
DB03959	P09038
DB03981	P09038
DB05434	P09038
DB00608	P09210
DB00608	P09429
DB00608	P09429
DB05869	P09429
DB00608	P09488
DB11800	P09619
DB00075	P09693
DB15035	P09769
DB02371	P09871
DB06404	P09871
DB09228	P09871
DB12831	P09871
DB00242	P09884
DB00795	P09917
DB00939	P09917
DB00939	P09917
DB00028	P0C0L4
DB00028	P0C0L4
DB00028	P0C0L5
DB00028	P0C0L5
DB00477	P0DP23
DB00527	P0DP23
DB00622	P0DP23
DB00623	P0DP23
DB00753	P0DP23
DB00831	P0DP23
DB00836	P0DP23
DB00850	P0DP23
DB00925	P0DP23
DB01023	P0DP23
DB01065	P0DP23
DB01069	P0DP23
DB01100	P0DP23
DB01115	P0DP23
DB01244	P0DP23
DB01373	P0DP23
DB01429	P0DP23
DB02868	P0DP23
DB03900	P0DP23
DB03977	P0DP23
DB04513	P0DP23
DB04825	P0DP23
DB04841	P0DP23
DB08039	P0DP23
DB08231	P0DP23
DB11093	P0DP23
DB11348	P0DP23
DB13800	P0DP23
DB14481	P0DP23
DB05434	P10145
DB05484	P10145
DB05855	P10145
DB06083	P10145
DB00284	P10253
DB00491	P10253
DB01050	P10415
DB01050	P10415
DB01050	P10415
DB01367	P10415
DB03316	P10600
DB00448	P10636
DB00637	P10636
DB01229	P10636
DB01248	P10636
DB14914	P10636
DB11800	P10721
DB00025	P11021
DB00945	P11021
DB00945	P11021
DB00945	P11021
DB13998	P11021
DB13999	P11021
DB06245	P11047
DB01254	P11142
DB07045	P11142
DB11638	P11142
DB00185	P11229
DB00185	P11229
DB00193	P11229
DB00202	P11229
DB00209	P11229
DB00219	P11229
DB00245	P11229
DB00246	P11229
DB00280	P11229
DB00321	P11229
DB00332	P11229
DB00334	P11229
DB00334	P11229
DB00340	P11229
DB00342	P11229
DB00354	P11229
DB00363	P11229
DB00366	P11229
DB00376	P11229
DB00383	P11229
DB00387	P11229
DB00392	P11229
DB00408	P11229
DB00411	P11229
DB00420	P11229
DB00424	P11229
DB00434	P11229
DB00454	P11229
DB00458	P11229
DB00462	P11229
DB00477	P11229
DB00483	P11229
DB00496	P11229
DB00505	P11229
DB00508	P11229
DB00517	P11229
DB00540	P11229
DB00543	P11229
DB00568	P11229
DB00572	P11229
DB00622	P11229
DB00670	P11229
DB00715	P11229
DB00725	P11229
DB00726	P11229
DB00747	P11229
DB00767	P11229
DB00771	P11229
DB00777	P11229
DB00782	P11229
DB00804	P11229
DB00805	P11229
DB00809	P11229
DB00810	P11229
DB00810	P11229
DB00835	P11229
DB00875	P11229
DB00907	P11229
DB00934	P11229
DB00940	P11229
DB00942	P11229
DB00979	P11229
DB00986	P11229
DB01019	P11229
DB01036	P11229
DB01062	P11229
DB01069	P11229
DB01085	P11229
DB01085	P11229
DB01142	P11229
DB01148	P11229
DB01151	P11229
DB01175	P11229
DB01221	P11229
DB01224	P11229
DB01224	P11229
DB01231	P11229
DB01233	P11229
DB01238	P11229
DB01239	P11229
DB01403	P11229
DB01409	P11229
DB01591	P11229
DB01618	P11229
DB02010	P11229
DB03128	P11229
DB04365	P11229
DB04843	P11229
DB05152	P11229
DB05752	P11229
DB05766	P11229
DB06153	P11229
DB06702	P11229
DB06787	P11229
DB08897	P11229
DB09076	P11229
DB09089	P11229
DB09167	P11229
DB09194	P11229
DB09262	P11229
DB11156	P11229
DB11181	P11229
DB11235	P11229
DB11855	P11229
DB12278	P11229
DB13581	P11229
DB14185	P11229
DB00039	P11362
DB00398	P11362
DB01109	P11362
DB02058	P11362
DB05014	P11362
DB07525	P11362
DB07840	P11362
DB08577	P11362
DB08896	P11362
DB08901	P11362
DB09078	P11362
DB09079	P11362
DB11800	P11362
DB12010	P11362
DB12147	P11362
DB15102	P11362
DB15685	P11362
DB15822	P11362
DB00694	P11388
DB00773	P11388
DB00997	P11388
DB00997	P11388
DB01204	P11388
DB15593	P11532
DB00945	P12004
DB00945	P12004
DB01050	P12104
DB01050	P12104
DB01050	P12104
DB00005	P12314
DB00005	P12314
DB00028	P12314
DB00005	P12318
DB00005	P12318
DB00028	P12318
DB01254	P12931
DB01678	P12931
DB01866	P12931
DB01893	P12931
DB01908	P12931
DB01947	P12931
DB01962	P12931
DB02175	P12931
DB02336	P12931
DB02432	P12931
DB02762	P12931
DB02908	P12931
DB03023	P12931
DB03078	P12931
DB03104	P12931
DB03114	P12931
DB03217	P12931
DB03268	P12931
DB03298	P12931
DB03306	P12931
DB03525	P12931
DB03591	P12931
DB03628	P12931
DB03712	P12931
DB03828	P12931
DB03902	P12931
DB04080	P12931
DB04272	P12931
DB04495	P12931
DB04739	P12931
DB04751	P12931
DB05184	P12931
DB06137	P12931
DB06616	P12931
DB06882	P12931
DB06883	P12931
DB07335	P12931
DB07662	P12931
DB07966	P12931
DB08052	P12931
DB08053	P12931
DB08054	P12931
DB08192	P12931
DB08462	P12931
DB08564	P12931
DB08901	P12931
DB09079	P12931
DB12010	P12931
DB02322	P13501
DB02353	P13501
DB01016	P13569
DB01050	P13569
DB01050	P13569
DB01050	P13569
DB08820	P13569
DB09280	P13569
DB11712	P13569
DB15444	P13569
DB00108	P13612
DB04997	P13612
DB05092	P13612
DB05122	P13612
DB05468	P13612
DB06822	P13612
DB09033	P13612
DB15791	P13612
DB00855	P13716
DB00855	P13716
DB06262	P13945
DB14539	P14060
DB01109	P14210
DB02264	P14210
DB03959	P14210
DB05434	P14210
DB12307	P14210
DB00284	P14410
DB00268	P14416
DB00334	P14416
DB00413	P14416
DB00502	P14416
DB00623	P14416
DB00679	P14416
DB00714	P14416
DB00915	P14416
DB01043	P14416
DB01186	P14416
DB01200	P14416
DB01200	P14416
DB01224	P14416
DB01235	P14416
DB04844	P14416
DB05271	P14416
DB09097	P14416
DB12478	P14416
DB13025	P14416
DB00013	P14543
DB00328	P14555
DB00586	P14555
DB01381	P14555
DB01955	P14555
DB02080	P14555
DB02448	P14555
DB02504	P14555
DB02936	P14555
DB03017	P14555
DB03121	P14555
DB03471	P14555
DB03784	P14555
DB04112	P14555
DB04287	P14555
DB04786	P14555
DB05737	P14555
DB00046	P14616
DB00047	P14616
DB01307	P14616
DB09564	P14616
DB00030	P14735
DB00071	P14735
DB00626	P14735
DB00026	P14778
DB00273	P14867
DB00398	P15056
DB05190	P15056
DB05984	P15056
DB06999	P15056
DB07000	P15056
DB08553	P15056
DB08881	P15056
DB08896	P15056
DB08912	P15056
DB11718	P15056
DB12010	P15056
DB14840	P15056
DB00852	P15336
DB00020	P15509
DB05194	P15509
DB05386	P15509
DB10770	P15509
DB10772	P15509
DB11338	P15509
DB00112	P15692
DB01017	P15692
DB01120	P15692
DB01120	P15692
DB01136	P15692
DB01270	P15692
DB03088	P15692
DB04895	P15692
DB05294	P15692
DB05434	P15692
DB05890	P15692
DB05932	P15692
DB05969	P15692
DB06642	P15692
DB06779	P15692
DB08885	P15692
DB09301	P15692
DB10772	P15692
DB14864	P15692
DB15303	P15692
DB04661	P15813
DB00325	P16066
DB00727	P16066
DB00883	P16066
DB01612	P16066
DB01613	P16066
DB04899	P16066
DB05034	P16066
DB06550	P16070
DB08818	P16070
DB02255	P16112
DB05122	P16144
DB11800	P16234
DB00355	P16444
DB00052	P16471
DB00034	P17181
DB05258	P17181
DB04899	P17342
DB01827	P17931
DB04465	P17931
DB00398	P17948
DB01268	P17948
DB04879	P17948
DB05075	P17948
DB05913	P17948
DB05932	P17948
DB06080	P17948
DB06101	P17948
DB06589	P17948
DB06626	P17948
DB07288	P17948
DB08896	P17948
DB09078	P17948
DB09079	P17948
DB09221	P17948
DB10770	P17948
DB11800	P17948
DB12010	P17948
DB15685	P17948
DB01734	P18031
DB01820	P18031
DB02014	P18031
DB02072	P18031
DB02259	P18031
DB02420	P18031
DB02436	P18031
DB02615	P18031
DB02620	P18031
DB02622	P18031
DB02651	P18031
DB02662	P18031
DB02784	P18031
DB02827	P18031
DB02977	P18031
DB03102	P18031
DB03154	P18031
DB03311	P18031
DB03483	P18031
DB03557	P18031
DB03661	P18031
DB03670	P18031
DB03714	P18031
DB03982	P18031
DB04001	P18031
DB04088	P18031
DB04142	P18031
DB04204	P18031
DB04285	P18031
DB04525	P18031
DB04800	P18031
DB05506	P18031
DB06333	P18031
DB06521	P18031
DB06829	P18031
DB06887	P18031
DB07130	P18031
DB07134	P18031
DB07197	P18031
DB07263	P18031
DB07289	P18031
DB07295	P18031
DB07298	P18031
DB07480	P18031
DB07651	P18031
DB07719	P18031
DB07730	P18031
DB08001	P18031
DB08003	P18031
DB08147	P18031
DB08371	P18031
DB08397	P18031
DB08549	P18031
DB08591	P18031
DB08593	P18031
DB08783	P18031
DB00457	P18089
DB00502	P18089
DB00714	P18089
DB01200	P18089
DB01200	P18089
DB01224	P18089
DB05271	P18089
DB06262	P18089
DB06372	P18510
DB00502	P18825
DB00714	P18825
DB01200	P18825
DB01200	P18825
DB01224	P18825
DB06262	P18825
DB00290	P18858
DB00290	P18858
DB01041	P19652
DB00412	P19793
DB00749	P19793
DB00843	P19838
DB00843	P19838
DB00843	P19838
DB00852	P19838
DB01041	P19838
DB01041	P19838
DB01411	P19838
DB05212	P19838
DB05451	P19838
DB05464	P19838
DB05471	P19838
DB05487	P19838
DB05559	P19838
DB05767	P19838
DB08814	P19838
DB13751	P19838
DB13961	P19838
DB14059	P19838
DB00945	P20248
DB00945	P20248
DB00185	P20309
DB00334	P20309
DB00502	P20309
DB01085	P20309
DB01224	P20309
DB00005	P20333
DB00005	P20333
DB00051	P20333
DB00065	P20333
DB00608	P20333
DB01041	P20333
DB00338	P20648
DB00338	P20648
DB00641	P20701
DB00095	P20702
DB00190	P20711
DB12783	P20711
DB00075	P20963
DB01037	P21397
DB00334	P21728
DB00502	P21728
DB00623	P21728
DB00679	P21728
DB00714	P21728
DB01186	P21728
DB01200	P21728
DB01200	P21728
DB01224	P21728
DB01235	P21728
DB05271	P21728
DB01375	P21796
DB09061	P21796
DB14009	P21796
DB14011	P21796
DB00039	P21802
DB01041	P21802
DB01041	P21802
DB01109	P21802
DB01901	P21802
DB02058	P21802
DB02491	P21802
DB08896	P21802
DB08901	P21802
DB09078	P21802
DB09079	P21802
DB10770	P21802
DB10772	P21802
DB12010	P21802
DB12147	P21802
DB15102	P21802
DB15685	P21802
DB15822	P21802
DB11652	P21860
DB00268	P21917
DB00334	P21917
DB00413	P21917
DB00714	P21917
DB01186	P21917
DB01200	P21917
DB01200	P21917
DB01224	P21917
DB01235	P21917
DB05271	P21917
DB00334	P21918
DB00714	P21918
DB01186	P21918
DB01200	P21918
DB01200	P21918
DB01224	P21918
DB01235	P21918
DB05271	P21918
DB00494	P21964
DB11632	P21964
DB00130	P21980
DB04315	P21980
DB11254	P21980
DB00674	P22303
DB00843	P22303
DB00843	P22303
DB00863	P22303
DB00863	P22303
DB00989	P22303
DB01109	P22455
DB08901	P22455
DB09078	P22455
DB12147	P22455
DB15102	P22455
DB05014	P22607
DB06589	P22607
DB08901	P22607
DB09078	P22607
DB09079	P22607
DB12010	P22607
DB12147	P22607
DB15102	P22607
DB15685	P22607
DB00273	P22748
DB00316	P23219
DB00316	P23219
DB00461	P23219
DB00469	P23219
DB00500	P23219
DB00500	P23219
DB00554	P23219
DB00554	P23219
DB00573	P23219
DB00586	P23219
DB00586	P23219
DB00605	P23219
DB00605	P23219
DB00712	P23219
DB00712	P23219
DB00749	P23219
DB00788	P23219
DB00788	P23219
DB00795	P23219
DB00814	P23219
DB00861	P23219
DB00939	P23219
DB00939	P23219
DB00945	P23219
DB00945	P23219
DB00991	P23219
DB01009	P23219
DB01009	P23219
DB01050	P23219
DB01050	P23219
DB01050	P23219
DB01401	P23219
DB01600	P23219
DB04552	P23219
DB04552	P23219
DB06725	P23219
DB06736	P23219
DB06736	P23219
DB09214	P23219
DB09214	P23219
DB11582	P23415
DB02375	P23458
DB04716	P23458
DB08877	P23458
DB08895	P23458
DB11817	P23458
DB12010	P23458
DB12500	P23458
DB14845	P23458
DB15091	P23458
DB15091	P23458
DB15822	P23458
DB04147	P23528
DB11638	P23528
DB00242	P23921
DB00945	P24385
DB00945	P24385
DB05078	P24394
DB12159	P24394
DB00795	P24557
DB00795	P24752
DB00501	P25021
DB00863	P25021
DB00863	P25021
DB01009	P25024
DB01009	P25024
DB00457	P25100
DB01186	P25100
DB01200	P25100
DB01200	P25100
DB06262	P25100
DB00945	P25101
DB00945	P25101
DB03721	P25311
DB06245	P25391
DB06360	P25942
DB12589	P25942
DB00945	P25963
DB00945	P25963
DB05122	P26010
DB09033	P26010
DB00020	P26951
DB14731	P26951
DB01327	P27169
DB01395	P27169
DB14596	P27169
DB14598	P27169
DB14600	P27169
DB01037	P27338
DB01132	P27338
DB01168	P27338
DB01367	P27338
DB06654	P27338
DB12695	P27348
DB00605	P27361
DB00605	P27361
DB01076	P27487
DB01076	P27487
DB01261	P27487
DB01261	P27487
DB01276	P27487
DB01884	P27487
DB02004	P27487
DB03253	P27487
DB03660	P27487
DB04491	P27487
DB04577	P27487
DB04578	P27487
DB04876	P27487
DB04876	P27487
DB05001	P27487
DB06011	P27487
DB06127	P27487
DB06203	P27487
DB06203	P27487
DB06335	P27487
DB06335	P27487
DB06655	P27487
DB06880	P27487
DB06939	P27487
DB06993	P27487
DB06994	P27487
DB07015	P27487
DB07021	P27487
DB07067	P27487
DB07072	P27487
DB07081	P27487
DB07092	P27487
DB07135	P27487
DB07154	P27487
DB07181	P27487
DB07193	P27487
DB07239	P27487
DB07271	P27487
DB07328	P27487
DB07356	P27487
DB07412	P27487
DB07465	P27487
DB07482	P27487
DB07666	P27487
DB07779	P27487
DB07830	P27487
DB07851	P27487
DB08024	P27487
DB08044	P27487
DB08051	P27487
DB08164	P27487
DB08382	P27487
DB08429	P27487
DB08445	P27487
DB08504	P27487
DB08530	P27487
DB08588	P27487
DB08672	P27487
DB08743	P27487
DB08882	P27487
DB08882	P27487
DB11723	P27487
DB13928	P27487
DB00025	P27797
DB00031	P27797
DB01065	P27797
DB06245	P27797
DB11093	P27797
DB11348	P27797
DB13949	P27797
DB13998	P27797
DB13999	P27797
DB14481	P27797
DB14520	P27797
DB01064	P27986
DB05210	P27986
DB06486	P27986
DB08059	P27986
DB00714	P28221
DB01186	P28221
DB01200	P28221
DB01200	P28221
DB01224	P28221
DB00334	P28222
DB00714	P28222
DB01186	P28222
DB01200	P28222
DB01200	P28222
DB01224	P28222
DB00334	P28223
DB00502	P28223
DB00623	P28223
DB00656	P28223
DB00679	P28223
DB00714	P28223
DB00843	P28223
DB00843	P28223
DB01186	P28223
DB01200	P28223
DB01200	P28223
DB01224	P28223
DB06778	P28300
DB00334	P28335
DB00502	P28335
DB00623	P28335
DB00656	P28335
DB00656	P28335
DB00714	P28335
DB01186	P28335
DB01200	P28335
DB01200	P28335
DB01224	P28335
DB01224	P28566
DB00412	P28702
DB09331	P28907
DB11757	P29274
DB01133	P29350
DB00843	P29466
DB00945	P29466
DB00945	P29466
DB00843	P29475
DB00843	P29475
DB04716	P29597
DB08895	P29597
DB12010	P29597
DB06475	P29965
DB00995	P30044
DB03661	P30305
DB00091	P30405
DB00172	P30405
DB02078	P30405
DB08168	P30405
DB11757	P30542
DB00177	P30556
DB00678	P30556
DB06663	P30872
DB09099	P30872
DB13985	P30872
DB15494	P30872
DB04894	P30874
DB06663	P30874
DB06791	P30874
DB09099	P30874
DB13925	P30874
DB13985	P30874
DB15494	P30874
DB00017	P30988
DB01278	P30988
DB01050	P31151
DB01050	P31151
DB01050	P31151
DB00242	P31350
DB06292	P31639
DB08907	P31639
DB09038	P31639
DB11827	P31639
DB00656	P31645
DB00004	P31785
DB00041	P31785
DB05943	P31785
DB12695	P31946
DB00005	P31994
DB00005	P31994
DB00028	P31994
DB00005	P31995
DB00005	P31995
DB00028	P31995
DB11653	P32245
DB11700	P32245
DB00915	P32297
DB06663	P32745
DB09099	P32745
DB13985	P32745
DB15494	P32745
DB00020	P32927
DB05264	P32927
DB05943	P32927
DB00480	P33151
DB00020	P34741
DB12695	P34932
DB00502	P34969
DB01200	P34969
DB01200	P34969
DB01224	P34969
DB00297	P34995
DB00297	P34995
DB00297	P34995
DB03904	P35222
DB01234	P35228
DB01234	P35228
DB01234	P35228
DB04894	P35346
DB06663	P35346
DB06791	P35346
DB09099	P35346
DB13985	P35346
DB15494	P35346
DB00268	P35348
DB00334	P35348
DB00457	P35348
DB00502	P35348
DB00656	P35348
DB00679	P35348
DB01186	P35348
DB01200	P35348
DB01200	P35348
DB06262	P35348
DB00316	P35354
DB00316	P35354
DB00461	P35354
DB00469	P35354
DB00480	P35354
DB00482	P35354
DB00482	P35354
DB00500	P35354
DB00500	P35354
DB00554	P35354
DB00554	P35354
DB00573	P35354
DB00580	P35354
DB00586	P35354
DB00586	P35354
DB00605	P35354
DB00605	P35354
DB00712	P35354
DB00712	P35354
DB00749	P35354
DB00788	P35354
DB00788	P35354
DB00795	P35354
DB00814	P35354
DB00861	P35354
DB00939	P35354
DB00939	P35354
DB00945	P35354
DB00945	P35354
DB00991	P35354
DB01009	P35354
DB01009	P35354
DB01041	P35354
DB01050	P35354
DB01050	P35354
DB01050	P35354
DB01401	P35354
DB01600	P35354
DB01628	P35354
DB01628	P35354
DB04552	P35354
DB04552	P35354
DB06725	P35354
DB06736	P35354
DB06736	P35354
DB09214	P35354
DB09214	P35354
DB00334	P35367
DB00502	P35367
DB00656	P35367
DB01224	P35367
DB00334	P35368
DB00457	P35368
DB00679	P35368
DB01186	P35368
DB01200	P35368
DB01200	P35368
DB06262	P35368
DB00836	P35372
DB00268	P35462
DB00334	P35462
DB00413	P35462
DB00502	P35462
DB00714	P35462
DB01186	P35462
DB01200	P35462
DB01200	P35462
DB01224	P35462
DB01235	P35462
DB05271	P35462
DB12478	P35462
DB13025	P35462
DB08513	P35568
DB00334	P35626
DB00338	P35869
DB00338	P35869
DB01076	P35869
DB01097	P35869
DB00398	P35916
DB01268	P35916
DB04879	P35916
DB05075	P35916
DB05932	P35916
DB06080	P35916
DB06101	P35916
DB06589	P35916
DB06626	P35916
DB08896	P35916
DB09078	P35916
DB09079	P35916
[truncated: 570 more rows]

## Sheet: Table S6 node attributes
Node	Attribute
P02649	Co-Deposited
P02743	Co-Deposited
P98160	Co-Deposited
P01009	Co-Deposited
P02748	Co-Deposited
P62736	Co-Deposited
P02768	Co-Deposited
P25311	Co-Deposited
P60709	Co-Deposited
P68104	Co-Deposited
P68871	Co-Deposited
P69905	Co-Deposited
P81605	Co-Deposited
Q9GZZ8	Co-Deposited
P02745	Co-Deposited
P02746	Co-Deposited
P02747	Co-Deposited
P01011	Co-Deposited
O00468	Co-Deposited
O75056	Co-Deposited
P10909	Co-Deposited
P18827	Co-Deposited
P34741	Co-Deposited
P35052	Co-Deposited
P05060	Co-Deposited
P10092	Co-Deposited
P27348	Co-Deposited
P46821	Co-Deposited
P61981	Co-Deposited
P62258	Co-Deposited
P63104	Co-Deposited
Q9Y6H5	Co-Deposited
P01023	Co-Deposited
P02751	Co-Deposited
P07339	Co-Deposited
P07858	Co-Deposited
P01024	Co-Deposited and Drug Target
P05231	Co-Deposited and Drug Target
Diabetes Mellitus/ Type 2	Disease
Hereditary lysozyme Amyloidosis	Disease
Hereditary fibrinogen A alpha-chain Amyloidosis	Disease
Meretoja Syndrome	Disease
Apolipoprotein A-I associated Amyloidosis	Disease
Localized insulin-derived Amyloidosis	Disease
Prolactinoma	Disease
Amyotrophic Lateral Sclerosis	Disease
Down Syndrome	Disease
Cerebral Amyloid Angiopathy/ APP-related	Disease
Dementia/ familial Danish	Disease
Huntington Disease	Disease
Thyroid Cancer/ Medullary	Disease
Apolipoprotein A-II associated Amyloidosis	Disease
AH Amyloidosis	Disease
AHL Amyloidosis	Disease
Apolipoprotein C-II associated Amyloidosis	Disease
Apolipoprotein C-III associated Amyloidosis	Disease
Leukocyte chemotactic factor 2 Amyloidosis	Disease
Apolipoprotein A-IV associated Amyloidosis	Disease
AA Amyloidosis	Disease
Wild-type transthyretin-related Amyloidosis	Disease
Parkinson Disease	Disease
Amyloidosis/ Hereditary/ Transthyretin-Related	Disease
Gout	Disease
Wild type beta-2-microglobulin-related Amyloidosis	Disease
Lewy Body Disease	Disease
Calcifying Epithelial Odontogenic Tumor	Disease
Variably Protease-Sensitive Prionopathy	Disease
Isolated Atrial Amyloidosis	Disease
Lattice corneal dystrophy type 1	Disease
Insomnia/ Fatal Familial	Disease
Medin Amyloidosis	Disease
Creutzfeldt-Jakob Syndrome	Disease
Waldenstrom Macroglobulinemia	Disease
Lymphoma/ Non-Hodgkin	Disease
Carcinoma/ Basal Cell	Disease
Keratosis/ Seborrheic	Disease
Cryopyrin-Associated Periodic Syndromes	Disease
Chronic recurrent multifocal osteomyelitis	Disease
Familial Mediterranean Fever	Disease
Amyloidosis/ Primary Cutaneous	Disease
Corneal dystrophy/ gelatinous drop-like	Disease
Corneal dystrophy Avellino type	Disease
Kuru	Disease
Arthritis/ Reumatoid	Disease
Inflammatory Bowel Diseases	Disease
Carcinoma/ Renal Cell	Disease
Spondylitis/ Ankylosing	Disease
Multiple Endocrine Neoplasia Type 2a	Disease
Schnitzler Syndrome	Disease
Bowen's Disease	Disease
Mycosis Fungoides	Disease
Agammaglobulinemia	Disease
Castleman Disease	Disease
Gerstmann-Straussler-Scheinker Disease	Disease
Bronchiectasis	Disease
Cystic Fibrosis	Disease
Enfuvirtide-induced Amyloidosis	Disease
Behcet Syndrome	Disease
Periodic fever/ familial/ autosomal dominant	Disease
Polyarteritis Nodosa	Disease
PrP Systemic Amyloidosis	Disease
Mevalonate Kinase Deficiency	Disease
Sjogren's Syndrome	Disease
Lupus Erythematosus/ Systemic	Disease
Immunoglobulin Light-chain Amyloidosis	Disease
Limb-girdle muscular dystrophy/ type 2B	Disease
Hypotrichosis Simplex of the Scalp	Disease
Senile Seminal Vesicle Amyloidosis	Disease
Pick Disease of the Brain	Disease
Hereditary beta-2-microglobulin-related Amyloidosis	Disease
Hereditary Cerebral Amyloid Angiopathy/ Icelandic Type	Disease
Dementia/ familial British	Disease
Alzheimer Disease	Disease
Somatostatin derived amyloidosis	Disease
DB12274	Drug
DB00843	Drug
DB00674	Drug
DB01043	Drug
DB00334	Drug
DB00457	Drug
DB00679	Drug
DB00656	Drug
DB12243	Drug
DB00740	Drug
DB09097	Drug
DB00851	Drug
DB08875	Drug
DB00284	Drug
DB09043	Drug
DB06203	Drug
DB01076	Drug
DB08907	Drug
DB00672	Drug
DB00930	Drug
DB06292	Drug
DB09045	Drug
DB09038	Drug
DB11827	Drug
DB01276	Drug
DB16165	Drug
DB01120	Drug
DB00222	Drug
DB01067	Drug
DB01251	Drug
DB00040	Drug
DB01016	Drug
DB09564	Drug
DB01307	Drug
DB00047	Drug
DB00046	Drug
DB08882	Drug
DB00166	Drug
DB06655	Drug
DB09265	Drug
DB00678	Drug
DB00331	Drug
DB00491	Drug
DB01252	Drug
DB00731	Drug
DB01132	Drug
DB01278	Drug
DB00912	Drug
DB00412	Drug
DB06335	Drug
DB13928	Drug
DB00641	Drug
DB01261	Drug
DB00839	Drug
DB01124	Drug
DB00273	Drug
DB00177	Drug
DB04876	Drug
DB04878	Drug
DB11644	Drug
DB01032	Drug
DB14713	Drug
DB00989	Drug
DB12161	Drug
DB00623	Drug
DB00502	Drug
DB04844	Drug
DB13025	Drug
DB06769	Drug
DB09053	Drug
DB01041	Drug
DB15035	Drug
DB00291	Drug
DB00242	Drug
DB00531	Drug
DB00987	Drug
DB00694	Drug
DB00773	Drug
DB01181	Drug
DB00034	Drug
DB01204	Drug
DB00541	Drug
DB11091	Drug
DB00026	Drug
DB06168	Drug
DB06372	Drug
DB00915	Drug
DB00714	Drug
DB12783	Drug
DB00810	Drug
DB01200	Drug
DB00190	Drug
DB06262	Drug
DB00494	Drug
DB11757	Drug
DB01235	Drug
DB11632	Drug
DB01186	Drug
DB12478	Drug
DB00413	Drug
DB01224	Drug
DB01367	Drug
DB00268	Drug
DB05271	Drug
DB06654	Drug
DB01037	Drug
DB00995	Drug
DB07402	Drug
DB00993	Drug
DB14669	Drug
DB00608	Drug
DB01401	Drug
DB06643	Drug
DB00861	Drug
DB00749	Drug
DB00573	Drug
DB14539	Drug
DB01097	Drug
DB06725	Drug
DB00814	Drug
DB00461	Drug
DB00991	Drug
DB09276	Drug
DB00795	Drug
DB00864	Drug
DB00469	Drug
DB11582	Drug
DB00580	Drug
DB00836	Drug
DB15463	Drug
DB05258	Drug
DB09037	Drug
DB11800	Drug
DB06736	Drug
DB00316	Drug
DB00051	Drug
DB00482	Drug
DB09214	Drug
DB00586	Drug
DB00005	Drug
DB08984	Drug
DB01628	Drug
DB00712	Drug
DB00065	Drug
DB01009	Drug
DB00939	Drug
DB00788	Drug
DB04552	Drug
DB00338	Drug
DB00554	Drug
DB00863	Drug
DB09029	Drug
DB00605	Drug
DB00500	Drug
DB15091	Drug
DB00855	Drug
DB00290	Drug
DB00262	Drug
DB00997	Drug
DB00888	Drug
DB00552	Drug
DB00028	Drug
DB09036	Drug
DB09019	Drug
DB00355	Drug
DB05229	Drug
DB00438	Drug
DB07565	Drug
DB00501	Drug
DB00003	Drug
DB15444	Drug
DB01050	Drug
DB08820	Drug
DB01137	Drug
DB09280	Drug
DB00742	Drug
DB00085	Drug
DB11065	Drug
DB13147	Drug
DB11066	Drug
DB11712	Drug
DB00684	Drug
DB05676	Drug
DB01394	Drug
DB01284	Drug
DB00185	Drug
DB01085	Drug
DB00945	Drug
DB00443	Drug
DB00297	Drug
DB01285	Drug
DB01380	Drug
DB01234	Drug
DB00741	Drug
DB14545	Drug
DB00563	Drug
DB00959	Drug
DB14644	Drug
DB00620	Drug
DB09331	Drug
DB00480	Drug
DB01593	Drug
DB14487	Drug
DB05122	Drug
DB05387	Drug
DB01197	Drug
DB06423	Drug
DB04866	Drug
DB00786	Drug
DB01630	Drug
DB10770	Drug
DB10772	Drug
DB14740	Drug
DB06205	Drug
DB00070	Drug
DB01162	Drug
DB01327	Drug
DB09130	Drug
DB01395	Drug
DB14598	Drug
DB14600	Drug
DB14596	Drug
DB14533	Drug
DB14548	Drug
DB05434	Drug
DB12307	Drug
DB01109	Drug
DB03959	Drug
DB02264	Drug
DB06245	Drug
DB01257	Drug
DB11580	Drug
DB04272	Drug
DB03017	Drug
DB08168	Drug
DB00091	Drug
DB00172	Drug
DB02078	Drug
DB07908	Drug
DB11638	Drug
DB11338	Drug
DB00048	Drug
DB13133	Drug
DB12872	Drug
DB05015	Drug
DB06603	Drug
DB05767	Drug
DB05487	Drug
DB13961	Drug
DB13751	Drug
DB05212	Drug
DB05559	Drug
DB05464	Drug
DB05451	Drug
DB01411	Drug
DB00852	Drug
DB14059	Drug
DB05471	Drug
DB08814	Drug
DB15067	Drug
DB07347	Drug
DB02059	Drug
DB00157	Drug
DB03893	Drug
DB09092	Drug
DB06778	Drug
DB06560	Drug
DB00240	Drug
DB04630	Drug
DB00288	Drug
DB00394	Drug
DB01222	Drug
DB01410	Drug
DB01013	Drug
DB13158	Drug
DB00838	Drug
DB13003	Drug
DB11921	Drug
DB01260	Drug
DB00547	Drug
DB14649	Drug
DB00223	Drug
DB09095	Drug
DB06781	Drug
DB00687	Drug
DB00663	Drug
DB00180	Drug
DB00591	Drug
DB01047	Drug
DB00324	Drug
DB01185	Drug
DB00846	Drug
DB13867	Drug
DB08906	Drug
DB00588	Drug
DB11619	Drug
DB02210	Drug
DB00769	Drug
DB14538	Drug
DB14540	Drug
DB14541	Drug
DB14542	Drug
DB14543	Drug
DB14544	Drug
DB00367	Drug
DB00253	Drug
DB00351	Drug
DB00834	Drug
DB00764	Drug
DB14512	Drug
DB00717	Drug
DB12637	Drug
DB05423	Drug
DB01384	Drug
DB01130	Drug
DB15566	Drug
DB14631	Drug
DB00396	Drug
DB00896	Drug
DB14583	Drug
DB00421	Drug
DB09091	Drug
DB08867	Drug
DB00596	Drug
DB06987	Drug
DB01811	Drug
DB03485	Drug
DB04743	Drug
DB03040	Drug
DB08439	Drug
DB11182	Drug
DB07201	Drug
DB07176	Drug
DB07047	Drug
DB06935	Drug
DB02417	Drug
DB07694	Drug
DB08101	Drug
DB08103	Drug
DB08100	Drug
DB06907	Drug
DB08207	Drug
DB04756	Drug
DB04674	Drug
DB07775	Drug
DB07753	Drug
DB03239	Drug
DB03346	Drug
DB08102	Drug
DB07282	Drug
DB07240	Drug
DB06885	Drug
DB08206	Drug
DB08205	Drug
DB01838	Drug
DB04474	Drug
DB03682	Drug
DB00255	Drug
DB01093	Drug
DB02266	Drug
DB05352	Drug
DB01645	Drug
DB00451	Drug
DB00279	Drug
DB01583	Drug
DB07962	Drug
DB07693	Drug
DB07695	Drug
DB08104	Drug
DB02698	Drug
DB07963	Drug
DB05235	Drug
DB02179	Drug
DB03167	Drug
DB02709	Drug
DB01751	Drug
DB09100	Drug
DB03316	Drug
DB00145	Drug
DB00025	Drug
DB00100	Drug
DB13152	Drug
DB13998	Drug
DB13999	Drug
DB00031	Drug
DB06492	Drug
DB01915	Drug
DB03661	Drug
DB12695	Drug
DB03341	Drug
DB02931	Drug
DB01777	Drug
DB08262	Drug
DB07427	Drug
DB08077	Drug
DB07428	Drug
DB02126	Drug
DB08486	Drug
DB15617	Drug
DB09147	Drug
DB13995	Drug
DB14490	Drug
DB14491	Drug
DB14488	Drug
DB14501	Drug
DB14489	Drug
DB13257	Drug
DB01592	Drug
DB00893	Drug
DB09112	Drug
DB09140	Drug
DB06154	Drug
DB07645	Drug
DB09517	Drug
DB08632	Drug
DB14975	Drug
DB08862	Drug
DB08912	Drug
DB12010	Drug
DB05268	Drug
DB04973	Drug
DB08896	Drug
DB00398	Drug
DB05190	Drug
DB02379	Drug
DB08818	Drug
DB04396	Drug
DB01827	Drug
DB04465	Drug
DB08838	Drug
DB00555	Drug
DB00098	Drug
DB06080	Drug
DB06626	Drug
DB05932	Drug
DB06101	Drug
DB09078	Drug
DB09079	Drug
DB06589	Drug
DB15685	Drug
DB01268	Drug
DB05075	Drug
DB04879	Drug
DB08655	Drug
DB00054	Drug
DB06472	Drug
DB04863	Drug
DB00775	Drug
DB11967	Drug
DB06616	Drug
DB11689	Drug
DB08911	Drug
DB00122	Drug
DB14006	Drug
DB08186	Drug
DB01992	Drug
DB08291	Drug
DB00115	Drug
DB00798	Drug
DB00071	Drug
DB00013	Drug
DB04727	Drug
DB07514	Drug
DB07528	Drug
DB06938	Drug
DB07326	Drug
DB04849	Drug
DB05198	Drug
DB12147	Drug
DB06595	Drug
DB07537	Drug
DB07183	Drug
DB07333	Drug
DB07334	Drug
DB07274	Drug
DB08519	Drug
DB08042	Drug
DB05931	Drug
DB08901	Drug
DB15822	Drug
DB05984	Drug
DB05578	Drug
DB14840	Drug
DB06436	Drug
DB05146	Drug
DB05014	Drug
DB12015	Drug
DB00171	Drug
DB00201	Drug
DB12483	Drug
DB11772	Drug
DB08059	Drug
DB05241	Drug
DB01780	Drug
DB03981	Drug
DB03935	Drug
DB00686	Drug
DB00877	Drug
DB00364	Drug
DB08613	Drug
DB07879	Drug
DB06176	Drug
DB15982	Drug
DB09228	Drug
DB05311	Drug
DB12831	Drug
DB06404	Drug
DB14597	Drug
DB02010	Drug
DB04899	Drug
DB01375	Drug
DB09061	Drug
DB14009	Drug
DB14011	Drug
DB00626	Drug
DB00030	Drug
DB09033	Drug
DB11652	Drug
DB15494	Drug
DB13985	Drug
DB06663	Drug
DB09099	Drug
DB07156	Drug
DB07474	Drug
DB05023	Drug
DB12267	Drug
DB12250	Drug
DB01306	Drug
DB01309	Drug
DB06075	Drug
DB01277	Drug
DB14751	Drug
DB04395	Drug
DB05897	Drug
DB09098	Drug
DB06343	Drug
DB05184	Drug
DB08363	Drug
DB05404	Drug
DB03347	Drug
DB08916	Drug
DB06021	Drug
DB04988	Drug
DB01259	Drug
DB14967	Drug
DB06366	Drug
DB11973	Drug
DB00072	Drug
DB05773	Drug
DB05944	Drug
DB01629	Drug
DB14001	Drug
DB05025	Drug
DB00958	Drug
DB00515	Drug
DB14002	Drug
DB00988	Drug
DB01064	Drug
DB00526	Drug
DB09221	Drug
DB03382	Drug
DB00163	Drug
DB01472	Drug
DB04947	Drug
DB00543	Drug
DB00182	Drug
DB01238	Drug
DB06413	Drug
DB00245	Drug
DB00865	Drug
DB01156	Drug
DB01161	Drug
DB01114	Drug
DB00907	Drug
DB12305	Drug
DB06700	Drug
DB06701	Drug
DB01576	Drug
DB00937	Drug
DB01146	Drug
DB00476	Drug
DB01363	Drug
DB01175	Drug
DB09194	Drug
DB01463	Drug
DB00458	Drug
DB08824	Drug
DB00408	Drug
DB00579	Drug
DB00454	Drug
DB01577	Drug
DB00422	Drug
DB06148	Drug
DB01454	Drug
DB01442	Drug
DB00745	Drug
DB01149	Drug
DB04821	Drug
DB00830	Drug
DB00191	Drug
DB00721	Drug
DB01104	Drug
DB01105	Drug
DB14754	Drug
DB06156	Drug
DB00726	Drug
DB06333	Drug
DB03701	Drug
DB00285	Drug
DB07821	Drug
DB05119	Drug
DB15327	Drug
DB03496	Drug
DB05424	Drug
DB00002	Drug
DB11963	Drug
DB11731	Drug
DB00530	Drug
DB00317	Drug
DB11737	Drug
DB00281	Drug
DB05101	Drug
DB09559	Drug
DB11828	Drug
DB13164	Drug
DB09330	Drug
DB01269	Drug
DB07662	Drug
DB05524	Drug
DB05374	Drug
DB07602	Drug
DB05294	Drug
DB12202	Drug
DB07676	Drug
DB07664	Drug
DB07288	Drug
DB05913	Drug
DB01370	Drug
DB14517	Drug
DB14518	Drug
DB05150	Drug
DB00746	Drug
DB06782	Drug
DB05938	Drug
DB09148	Drug
DB09149	Drug
DB09151	Drug
DB02235	Drug
DB05846	Drug
DB04892	Drug
DB05088	Drug
DB03754	Drug
DB08553	Drug
DB11718	Drug
DB07000	Drug
DB06999	Drug
DB08881	Drug
DB15102	Drug
DB01025	Drug
DB05194	Drug
DB11653	Drug
DB11700	Drug
DB09052	Drug
DB00075	Drug
DB06892	Drug
DB07046	Drug
DB08208	Drug
DB03115	Drug
DB05239	Drug
DB02152	Drug
DB08130	Drug
DB07101	Drug
DB07108	Drug
DB13044	Drug
DB09401	Drug
DB01890	Drug
DB02643	Drug
DB08513	Drug
DB03909	Drug
DB05120	Drug
DB09129	Drug
DB05115	Drug
DB04919	Drug
DB13151	Drug
DB11571	Drug
DB11311	Drug
DB11300	Drug
DB11572	Drug
DB11752	Drug
DB06064	Drug
DB00675	Drug
DB03401	Drug
DB09462	Drug
DB11590	Drug
DB00009	Drug
DB05099	Drug
DB00029	Drug
DB05675	Drug
DB00015	Drug
DB03128	Drug
DB08897	Drug
DB05766	Drug
DB05752	Drug
DB00321	Drug
DB00517	Drug
DB04365	Drug
DB14185	Drug
DB00572	Drug
DB00767	Drug
DB01019	Drug
DB00835	Drug
DB00354	Drug
DB00411	Drug
DB00477	Drug
DB01239	Drug
DB00568	Drug
DB00771	Drug
DB00363	Drug
DB00979	Drug
DB00942	Drug
DB00434	Drug
DB00496	Drug
DB01151	Drug
DB00804	Drug
DB01231	Drug
DB00280	Drug
DB09167	Drug
DB01142	Drug
DB00366	Drug
DB06702	Drug
DB01148	Drug
DB00875	Drug
DB00483	Drug
DB00986	Drug
DB06787	Drug
DB11181	Drug
DB00725	Drug
DB00424	Drug
DB09262	Drug
DB00332	Drug
DB01221	Drug
DB00934	Drug
DB04843	Drug
DB00940	Drug
DB01403	Drug
DB00462	Drug
DB00340	Drug
DB01233	Drug
DB00805	Drug
DB01618	Drug
DB05152	Drug
DB00622	Drug
DB00540	Drug
DB01062	Drug
DB00383	Drug
DB00219	Drug
DB00715	Drug
DB00670	Drug
DB06153	Drug
DB00387	Drug
DB00392	Drug
DB00420	Drug
DB01069	Drug
DB00782	Drug
DB00777	Drug
DB12278	Drug
DB11156	Drug
DB11855	Drug
DB13581	Drug
DB00747	Drug
DB01591	Drug
DB00202	Drug
DB00342	Drug
DB11235	Drug
DB01409	Drug
DB01036	Drug
DB00193	Drug
DB00505	Drug
DB00508	Drug
DB00376	Drug
DB09089	Drug
DB00809	Drug
DB00209	Drug
DB09076	Drug
DB00246	Drug
DB05484	Drug
DB05855	Drug
DB06083	Drug
DB00020	Drug
DB07211	Drug
DB07796	Drug
DB07016	Drug
DB07521	Drug
DB06850	Drug
DB07091	Drug
DB06845	Drug
DB07088	Drug
DB07131	Drug
DB07095	Drug
DB07515	Drug
DB07897	Drug
DB06878	Drug
DB06947	Drug
DB08624	Drug
DB06869	Drug
DB06929	Drug
DB07400	Drug
DB04771	Drug
DB04772	Drug
DB02287	Drug
DB07277	Drug
DB07550	Drug
DB07549	Drug
DB07548	Drug
DB07105	Drug
DB04722	Drug
DB07366	Drug
DB08254	Drug
DB01725	Drug
DB08062	Drug
DB07639	Drug
DB07461	Drug
DB07120	Drug
DB07190	Drug
DB07741	Drug
DB07353	Drug
DB07508	Drug
DB07809	Drug
DB08546	Drug
DB08061	Drug
DB07718	Drug
DB03136	Drug
DB02723	Drug
DB07440	Drug
DB07376	Drug
DB06861	Drug
DB06866	Drug
DB06865	Drug
DB03865	Drug
DB06841	Drug
DB07934	Drug
DB08422	Drug
DB07659	Drug
DB07660	Drug
DB07658	Drug
DB11166	Drug
DB00278	Drug
DB01766	Drug
DB07083	Drug
DB12364	Drug
DB00006	Drug
DB03159	Drug
DB06911	Drug
DB06996	Drug
DB06919	Drug
DB07027	Drug
DB07133	Drug
DB07143	Drug
DB07005	Drug
DB06695	Drug
DB00055	Drug
DB05714	Drug
DB03847	Drug
DB07278	Drug
DB01767	Drug
DB09332	Drug
DB00001	Drug
DB04136	Drug
DB00170	Drug
DB06838	Drug
DB06868	Drug
DB06942	Drug
DB06936	Drug
DB07165	Drug
DB07527	Drug
DB07522	Drug
DB07665	Drug
DB07946	Drug
DB06859	Drug
DB06853	Drug
DB06858	Drug
DB07279	Drug
DB08187	Drug
DB04591	Drug
DB07944	Drug
DB07128	Drug
DB12598	Drug
DB01123	Drug
DB04786	Drug
DB05777	Drug
DB04697	Drug
DB09109	Drug
DB14738	Drug
DB04898	Drug
DB08152	Drug
DB00513	Drug
DB06692	Drug
DB03709	Drug
DB04925	Drug
DB00086	Drug
DB00302	Drug
DB05036	Drug
DB12747	Drug
DB00495	Drug
DB09568	Drug
DB06439	Drug
DB02678	Drug
DB00112	Drug
DB00111	Drug
DB00110	Drug
DB04839	Drug
DB16019	Drug
DB00042	Drug
DB11093	Drug
DB11348	Drug
DB14481	Drug
DB13949	Drug
DB01065	Drug
DB14520	Drug
DB00102	Drug
DB06796	Drug
DB08888	Drug
DB12965	Drug
DB14731	Drug
DB09213	Drug
DB05202	Drug
DB05391	Drug
DB14040	Drug
DB14041	Drug
DB14042	Drug
DB04869	Drug
DB12228	Drug
DB03023	Drug
DB07146	Drug
DB06925	Drug
DB07297	Drug
DB01830	Drug
DB01254	Drug
DB08056	Drug
DB08057	Drug
DB08055	Drug
DB04003	Drug
DB04315	Drug
DB05476	Drug
DB02039	Drug
DB00637	Drug
DB01248	Drug
DB14914	Drug
DB00448	Drug
DB01229	Drug
DB02779	Drug
DB07460	Drug
DB07248	Drug
DB04716	Drug
DB11817	Drug
DB12500	Drug
DB14845	Drug
DB02375	Drug
DB08877	Drug
DB08895	Drug
DB07132	Drug
DB06932	Drug
DB07300	Drug
DB07456	Drug
DB07457	Drug
DB07033	Drug
DB01933	Drug
DB03777	Drug
DB01946	Drug
DB04522	Drug
DB01863	Drug
DB03904	Drug
DB05869	Drug
DB02108	Drug
DB03329	Drug
DB02148	Drug
DB02685	Drug
DB07219	Drug
DB03588	Drug
DB07223	Drug
DB02855	Drug
DB07231	Drug
DB04126	Drug
DB04579	Drug
DB07160	Drug
DB07224	Drug
DB07225	Drug
DB14962	Drug
DB04985	Drug
DB04216	Drug
DB07503	Drug
DB08300	Drug
DB06831	Drug
DB07335	Drug
DB07073	Drug
DB04769	Drug
DB11952	Drug
DB02656	Drug
DB06836	Drug
DB05552	Drug
DB06784	Drug
DB05260	Drug
DB01590	Drug
DB00337	Drug
DB06233	Drug
DB04974	Drug
DB05210	Drug
DB06287	Drug
DB06607	Drug
DB15593	Drug
DB11254	Drug
DB00130	Drug
DB04151	Drug
DB04629	Drug
DB03850	Drug
DB03616	Drug
DB02621	Drug
DB08080	Drug
DB04774	Drug
DB04775	Drug
DB04783	Drug
DB02772	Drug
DB03903	Drug
DB03021	Drug
DB04661	Drug
DB11767	Drug
DB15762	Drug
DB06273	Drug
DB01612	Drug
DB01613	Drug
DB00883	Drug
DB00727	Drug
DB00325	Drug
DB05034	Drug
DB01407	Drug
DB05892	Drug
DB06475	Drug
DB00210	Drug
DB01169	Drug
DB01029	Drug
DB05785	Drug
DB00570	Drug
DB08549	Drug
DB08783	Drug
DB03483	Drug
DB08593	Drug
DB04800	Drug
DB03670	Drug
DB03102	Drug
DB02072	Drug
DB02622	Drug
DB07295	Drug
DB04088	Drug
DB01820	Drug
DB02259	Drug
DB03311	Drug
DB04142	Drug
DB02620	Drug
DB07298	Drug
DB01734	Drug
DB08147	Drug
DB03557	Drug
DB07197	Drug
DB06829	Drug
DB07130	Drug
DB03714	Drug
DB07480	Drug
DB02014	Drug
DB07730	Drug
DB08001	Drug
DB07134	Drug
DB08591	Drug
DB07289	Drug
DB08397	Drug
DB04001	Drug
DB02827	Drug
DB07719	Drug
DB06887	Drug
DB04204	Drug
DB02420	Drug
DB07263	Drug
DB02615	Drug
DB03982	Drug
DB06521	Drug
DB05506	Drug
DB08003	Drug
DB04525	Drug
DB02784	Drug
DB07651	Drug
DB02662	Drug
DB08371	Drug
DB02977	Drug
DB02436	Drug
DB04285	Drug
DB02651	Drug
DB03154	Drug
DB12589	Drug
DB06360	Drug
DB07129	Drug
DB07122	Drug
DB01905	Drug
DB03729	Drug
DB08072	Drug
DB07625	Drug
DB07626	Drug
DB08697	Drug
DB01977	Drug
DB07076	Drug
DB03082	Drug
DB02705	Drug
DB02473	Drug
DB02398	Drug
DB02551	Drug
DB06855	Drug
DB06856	Drug
DB03046	Drug
DB04059	Drug
DB04172	Drug
DB00594	Drug
DB03127	Drug
DB02526	Drug
DB05254	Drug
DB03782	Drug
DB06857	Drug
DB03876	Drug
DB03476	Drug
DB08564	Drug
DB08054	Drug
DB06882	Drug
DB06883	Drug
DB08053	Drug
DB08192	Drug
DB03104	Drug
DB04739	Drug
DB07966	Drug
DB03217	Drug
DB03628	Drug
DB02175	Drug
DB08462	Drug
DB01893	Drug
DB03902	Drug
DB04495	Drug
DB03114	Drug
DB03078	Drug
DB03298	Drug
DB01962	Drug
DB08052	Drug
DB04751	Drug
DB04080	Drug
DB01947	Drug
DB03828	Drug
DB03306	Drug
DB02908	Drug
DB02762	Drug
DB03525	Drug
DB01866	Drug
DB03268	Drug
DB03591	Drug
DB02336	Drug
DB01678	Drug
DB03712	Drug
DB01908	Drug
DB02432	Drug
DB06137	Drug
DB00041	Drug
DB00004	Drug
DB05943	Drug
DB00039	Drug
DB14003	Drug
DB11635	Drug
DB11251	Drug
DB07267	Drug
DB04480	Drug
DB03921	Drug
DB08450	Drug
DB07152	Drug
DB04434	Drug
DB00759	Drug
DB07162	Drug
DB08067	Drug
DB07161	Drug
DB11986	Drug
DB05243	Drug
DB06755	Drug
DB09270	Drug
DB03276	Drug
DB00061	Drug
DB12340	Drug
DB05078	Drug
DB12159	Drug
DB15791	Drug
DB06356	Drug
DB02740	Drug
DB11294	Drug
DB06226	Drug
DB04997	Drug
DB05092	Drug
DB00108	Drug
DB05468	Drug
DB06822	Drug
DB01776	Drug
DB08231	Drug
DB06061	Drug
DB05264	Drug
DB08908	Drug
DB02371	Drug
DB05513	Drug
DB05744	Drug
DB12140	Drug
DB01404	Drug
DB05470	Drug
DB05017	Drug
DB01133	Drug
DB06321	Drug
DB07840	Drug
DB07525	Drug
DB08577	Drug
DB02058	Drug
DB05386	Drug
DB01048	Drug
DB04464	Drug
DB04137	Drug
DB08751	Drug
DB03226	Drug
DB02491	Drug
DB01901	Drug
DB01998	Drug
DB03345	Drug
DB14007	Drug
DB05961	Drug
DB05481	Drug
DB06486	Drug
DB03381	Drug
DB11130	Drug
DB00063	Drug
DB15598	Drug
DB05787	Drug
DB03721	Drug
DB08885	Drug
DB06642	Drug
DB14864	Drug
DB01136	Drug
DB09301	Drug
DB06779	Drug
DB15303	Drug
DB01017	Drug
DB04895	Drug
DB03088	Drug
DB01270	Drug
DB05969	Drug
DB05890	Drug
DB07045	Drug
DB00052	Drug
DB00707	Drug
DB00200	Drug
DB00144	Drug
DB01599	Drug
DB06985	Drug
DB05076	Drug
DB03917	Drug
DB00755	Drug
DB00162	Drug
DB00017	Drug
DB04436	Drug
DB03297	Drug
DB00095	Drug
DB00446	Drug
DB02459	Drug
DB04491	Drug
DB06503	Drug
DB14039	Drug
DB12457	Drug
DB15328	Drug
DB15688	Drug
DB11598	Drug
DB00407	Drug
DB09258	Drug
DB06754	Drug
DB01225	Drug
DB00569	Drug
DB08813	Drug
DB09141	Drug
DB05361	Drug
DB06271	Drug
DB03121	Drug
DB04112	Drug
DB01955	Drug
DB02080	Drug
DB02936	Drug
DB03471	Drug
DB02504	Drug
DB03784	Drug
DB01381	Drug
DB00328	Drug
DB04287	Drug
DB02448	Drug
DB05737	Drug
DB06550	Drug
DB01809	Drug
DB07573	Drug
DB07736	Drug
DB07737	Drug
DB07519	Drug
DB07874	Drug
DB07535	Drug
DB08749	Drug
DB07345	Drug
DB07346	Drug
DB07110	Drug
DB07415	Drug
DB07206	Drug
DB07245	Drug
DB06073	Drug
DB02378	Drug
DB07734	Drug
DB07019	Drug
DB07735	Drug
DB07738	Drug
DB06930	Drug
DB07089	Drug
DB07175	Drug
DB07284	Drug
DB07993	Drug
DB07303	Drug
DB07994	Drug
DB07281	Drug
DB12285	Drug
DB06791	Drug
DB04894	Drug
DB15873	Drug
DB13925	Drug
DB01565	Drug
DB01497	Drug
DB05688	Drug
DB09124	Drug
DB00648	Drug
DB04376	Drug
DB05013	Drug
DB08342	Drug
DB08039	Drug
DB01429	Drug
DB01244	Drug
DB01373	Drug
DB13800	Drug
DB00527	Drug
DB02868	Drug
DB01023	Drug
DB04841	Drug
DB00753	Drug
DB04513	Drug
DB01115	Drug
DB00850	Drug
DB00925	Drug
DB01100	Drug
DB04825	Drug
DB03900	Drug
DB00831	Drug
DB03977	Drug
DB05301	Drug
DB09031	Drug
DB02255	Drug
DB07356	Drug
DB06880	Drug
DB07072	Drug
DB07465	Drug
DB08051	Drug
DB07081	Drug
DB07482	Drug
DB07193	Drug
DB03253	Drug
DB07092	Drug
DB07135	Drug
DB06994	Drug
DB07067	Drug
DB06993	Drug
DB07154	Drug
DB08164	Drug
DB07015	Drug
DB07851	Drug
DB08445	Drug
DB07666	Drug
DB07830	Drug
DB07021	Drug
DB04578	Drug
DB04577	Drug
DB08024	Drug
DB07412	Drug
DB08588	Drug
DB08743	Drug
DB01884	Drug
DB07181	Drug
DB07271	Drug
DB08672	Drug
DB03660	Drug
DB02004	Drug
DB08504	Drug
DB07239	Drug
DB08530	Drug
DB08044	Drug
DB06011	Drug
DB06127	Drug
DB11723	Drug
DB08382	Drug
DB07328	Drug
DB06939	Drug
DB07779	Drug
DB08429	Drug
DB05001	Drug
DB04147	Drug
DB02322	Drug
DB02353	Drug
DB00058	Drug
DB05161	Drug
DB00099	Drug
DB03925	Drug
DB02341	Drug
DB00019	Drug
DB01168	Drug
DB01611	Drug
DB00860	Drug
DB00635	Drug
DB01600	Drug
P22303	Drug Target
P28223	Drug Target
P06276	Drug Target
P29475	Drug Target
P98066	Drug Target
P01584	Drug Target
O15399	Drug Target
P36544	Drug Target
P46098	Drug Target
P14416	Drug Target
Q05586	Drug Target
P47869	Drug Target
P21728	Drug Target
P20309	Drug Target
P21917	Drug Target
P35367	Drug Target
P08173	Drug Target
P08172	Drug Target
P28335	Drug Target
P35462	Drug Target
P35368	Drug Target
P50406	Drug Target
P35348	Drug Target
P21918	Drug Target
P35626	Drug Target
P28222	Drug Target
P25100	Drug Target
Q12809	Drug Target
P08913	Drug Target
P18089	Drug Target
P31645	Drug Target
P08908	Drug Target
Q14524	Drug Target
Q9UPY5	Drug Target
Q14181	Drug Target
P52209	Drug Target
P08581	Drug Target
P07949	Drug Target
P10253	Drug Target
P14410	Drug Target
P04746	Drug Target
P43220	Drug Target
P04035	Drug Target
P35869	Drug Target
Q92769	Drug Target
Q14994	Drug Target
P28221	Drug Target
P18825	Drug Target
P41595	Drug Target
P34969	Drug Target
P31639	Drug Target
Q09428	Drug Target
Q8TDU6	Drug Target
P08235	Drug Target
P48048	Drug Target
Q14654	Drug Target
P37231	Drug Target
Q15842	Drug Target
P47871	Drug Target
O95838	Drug Target
O60706	Drug Target
O95342	Drug Target
P13569	Drug Target
P50416	Drug Target
Q8TD43	Drug Target
P14616	Drug Target
Q9Y234	Drug Target
Q9Y289	Drug Target
O43766	Drug Target
P30556	Drug Target
Q9Y478	Drug Target
Q16134	Drug Target
Q14697	Drug Target
Q8TET4	Drug Target
P27338	Drug Target
O60895	Drug Target
O60896	Drug Target
O60488	Drug Target
Q07869	Drug Target
Q03181	Drug Target
P19793	Drug Target
P28702	Drug Target
P48443	Drug Target
P20701	Drug Target
P14867	Drug Target
P00918	Drug Target
P22748	Drug Target
P00915	Drug Target
P07451	Drug Target
Q15878	Drug Target
Q8TCC7	Drug Target
Q9NSA0	Drug Target
Q4U2R8	Drug Target
Q96RD7	Drug Target
Q9NYV7	Drug Target
P29466	Drug Target
Q05940	Drug Target
Q8N5S9	Drug Target
Q9H422	Drug Target
Q13224	Drug Target
Q99705	Drug Target
Q99720	Drug Target
P11388	Drug Target
Q14978	Drug Target
Q06187	Drug Target
P20333	Drug Target
P35354	Drug Target
Q96SW2	Drug Target
P19652	Drug Target
Q08881	Drug Target
P51813	Drug Target
P42680	Drug Target
P51451	Drug Target
Q13882	Drug Target
P09769	Drug Target
P42685	Drug Target
P42681	Drug Target
P49916	Drug Target
P18858	Drug Target
P00491	Drug Target
P23921	Drug Target
P31350	Drug Target
Q7LG56	Drug Target
P09884	Drug Target
Q07864	Drug Target
P56282	Drug Target
Q9NRF9	Drug Target
Q9NR33	Drug Target
O75469	Drug Target
P06746	Drug Target
Q02880	Drug Target
P17181	Drug Target
P48551	Drug Target
Q86XF0	Drug Target
P04818	Drug Target
P07437	Drug Target
P68366	Drug Target
P13716	Drug Target
P14778	Drug Target
P01583	Drug Target
P18510	Drug Target
Q8TCU5	Drug Target
P43681	Drug Target
P32297	Drug Target
P20711	Drug Target
P00439	Drug Target
P08588	Drug Target
P07550	Drug Target
P13945	Drug Target
P21964	Drug Target
P29274	Drug Target
P30542	Drug Target
P08912	Drug Target
P28566	Drug Target
P10415	Drug Target
P21397	Drug Target
P23219	Drug Target
Q15185	Drug Target
Q8NER1	Drug Target
Q04828	Drug Target
O43741	Drug Target
P25101	Drug Target
P51812	Drug Target
P25963	Drug Target
P42574	Drug Target
O14920	Drug Target
P24385	Drug Target
P01106	Drug Target
P12004	Drug Target
P20248	Drug Target
Q99519	Drug Target
P30044	Drug Target
P63000	Drug Target
Q9Y5Y9	Drug Target
P34995	Drug Target
Q9NR96	Drug Target
P09210	Drug Target
Q9Y2Q3	Drug Target
P09488	Drug Target
Q9BYF1	Drug Target
Q01718	Drug Target
P06850	Drug Target
O14788	Drug Target
P35228	Drug Target
P51843	Drug Target
P01374	Drug Target
O75015	Drug Target
P08637	Drug Target
P12314	Drug Target
P12318	Drug Target
P31994	Drug Target
P31995	Drug Target
P80365	Drug Target
P14060	Drug Target
Q9NYK1	Drug Target
P07204	Drug Target
P12104	Drug Target
P31151	Drug Target
P25024	Drug Target
Q02127	Drug Target
Q14289	Drug Target
P09917	Drug Target
O43526	Drug Target
O43525	Drug Target
O60733	Drug Target
P51800	Drug Target
P47712	Drug Target
O60656	Drug Target
P20648	Drug Target
P25021	Drug Target
P24752	Drug Target
O15111	Drug Target
P24557	Drug Target
O60218	Drug Target
P27361	Drug Target
Q9Y5Y4	Drug Target
P62942	Drug Target
P23415	Drug Target
O00555	Drug Target
P35372	Drug Target
P41143	Drug Target
P41145	Drug Target
Q99814	Drug Target
Q15116	Drug Target
P10721	Drug Target
P09619	Drug Target
P36888	Drug Target
P16234	Drug Target
Q02763	Drug Target
Q16552	Drug Target
Q92637	Drug Target
O15393	Drug Target
P16444	Drug Target
P43119	Drug Target
P28907	Drug Target
P33151	Drug Target
P10997	Precursor
P61626	Precursor
P02671	Precursor
P06396	Precursor
P01308	Precursor
P01236	Precursor
P00441	Precursor
Q9Y287	Precursor
P42858	Precursor
P01258	Precursor
P02652	Precursor
P0DOX4	Precursor
P0DOX5	Precursor
P0DOX6	Precursor
P0DOX2	Precursor
P0DOX7	Precursor
P0DOX8	Precursor
P02655	Precursor
P02656	Precursor
O14960	Precursor
P0DJI8	Precursor
P0DJI9	Precursor
P37840	Precursor
P61769	Precursor
A1E959	Precursor
P04156	Precursor
P01160	Precursor
Q15582	Precursor
P02533	Precursor
P04264	Precursor
P13647	Precursor
P47929	Precursor
P63261	Precursor
P02788	Precursor
O75923	Precursor
Q15517	Precursor
P04279	Precursor
P61278	Precursor
P01034	Precursor and Co-deposited
P02647	Precursor and Co-deposited
P06727	Precursor and Co-deposited
Q08431	Precursor and Co-deposited
P25391	Precursor and Co-deposited
P10636	Precursor and Co-deposited
P02766	Precursor and Co-deposited and Drug Target
P05067	Precursor and Co-deposited and Drug Target
P26006	Protein
P07585	Protein
P28799	Protein
P08138	Protein
P16144	Protein
P18206	Protein
Q14112	Protein
Q05639	Protein
P08253	Protein
P49815	Protein
Q9UNE7	Protein
P55899	Protein
P01137	Protein
Q02543	Protein
P27169	Protein
P14210	Protein
P07942	Protein
P51636	Protein
O00401	Protein
P07360	Protein
P30405	Protein
P07737	Protein
P02452	Protein
Q9UQL6	Protein
P46527	Protein
P04406	Protein
P25398	Protein
Q16363	Protein
Q99075	Protein
P28300	Protein
P05112	Protein
O43639	Protein
P04114	Protein
Q9GZV9	Protein
P10600	Protein
Q6IB77	Protein
Q07954	Protein
P10914	Protein
Q9UKX2	Protein
P30305	Protein
P27918	Protein
Q92844	Protein
O95619	Protein
Q04917	Protein
Q16613	Protein
Q15052	Protein
P62249	Protein
P04049	Protein
O14594	Protein
P02008	Protein
O15230	Protein
P17931	Protein
Q92922	Protein
Q9H0E9	Protein
P40337	Protein
Q99523	Protein
P11047	Protein
P30511	Protein
O00560	Protein
Q92673	Protein
P07996	Protein
Q00722	Protein
P42704	Protein
P02708	Protein
P06756	Protein
O14836	Protein
Q9UM11	Protein
Q92793	Protein
P08514	Protein
P36507	Protein
Q13480	Protein
Q9H2F5	Protein
O14939	Protein
Q12824	Protein
P13671	Protein
Q13489	Protein
Q92831	Protein
P98164	Protein
Q14449	Protein
P42336	Protein
P22681	Protein
P15336	Protein
Q13191	Protein
Q13753	Protein
P14543	Protein
P01040	Protein
P09038	Protein
P56524	Protein
P03952	Protein
Q13797	Protein
P43403	Protein
P01042	Protein
P17342	Protein
P21796	Protein
A8TX70	Protein
Q02410	Protein
P14735	Protein
Q8TAQ2	Protein
P26010	Protein
P21860	Protein
P49023	Protein
P30872	Protein
Q9UQ90	Protein
P57059	Protein
Q01959	Protein
P62280	Protein
P62979	Protein
P20936	Protein
Q13093	Protein
O60496	Protein
P46531	Protein
Q16512	Protein
P23396	Protein
P48643	Protein
Q16566	Protein
P56199	Protein
P18564	Protein
P29083	Protein
Q8TB45	Protein
P15056	Protein
P42338	Protein
P06126	Protein
P68032	Protein
O00253	Protein
P12273	Protein
P22455	Protein
P08648	Protein
O95750	Protein
Q92542	Protein
P12111	Protein
Q16270	Protein
Q8TES7	Protein
P13385	Protein
P18084	Protein
Q04912	Protein
P17301	Protein
P62266	Protein
P08700	Protein
P04141	Protein
P08123	Protein
O43915	Protein
Q92574	Protein
Q13702	Protein
P78371	Protein
P32245	Protein
P30101	Protein
P12110	Protein
Q12968	Protein
P04234	Protein
P61006	Protein
P40424	Protein
Q02750	Protein
Q07817	Protein
P05019	Protein
P46781	Protein
P34932	Protein
Q14114	Protein
P06213	Protein
P11230	Protein
P02461	Protein
P35568	Protein
P02675	Protein
Q02156	Protein
Q14643	Protein
P10145	Protein
Q9NZD4	Protein
Q8N122	Protein
Q9NX09	Protein
P00734	Protein
P00747	Protein
O14746	Protein
P06858	Protein
O43908	Protein
P36578	Protein
Q9HCI7	Protein
Q8N5Y2	Protein
Q6ZMU5	Protein
Q13177	Protein
P07288	Protein
P63027	Protein
Q8NHL6	Protein
[truncated: 353 more rows]

## Sheet: Table S7 disease network
Source	Target	Weight
AA Amyloidosis	Apolipoprotein A-I associated Amyloidosis	1
AA Amyloidosis	Corneal dystrophy/ gelatinous drop-like	1
AA Amyloidosis	Down Syndrome	1
AA Amyloidosis	Hereditary Cerebral Amyloid Angiopathy/ Icelandic Type	1
AA Amyloidosis	Hypotrichosis Simplex of the Scalp	1
AA Amyloidosis	Lattice corneal dystrophy type 1	1
AA Amyloidosis	Medin Amyloidosis	1
AA Amyloidosis	PrP Systemic Amyloidosis	1
AH Amyloidosis	Apolipoprotein A-I associated Amyloidosis	1
AH Amyloidosis	Corneal dystrophy/ gelatinous drop-like	1
AH Amyloidosis	Down Syndrome	1
AH Amyloidosis	Hereditary Cerebral Amyloid Angiopathy/ Icelandic Type	1
AH Amyloidosis	Hypotrichosis Simplex of the Scalp	1
AH Amyloidosis	Lattice corneal dystrophy type 1	1
AH Amyloidosis	PrP Systemic Amyloidosis	1
AHL Amyloidosis	Apolipoprotein A-I associated Amyloidosis	1
AHL Amyloidosis	Corneal dystrophy/ gelatinous drop-like	1
AHL Amyloidosis	Down Syndrome	1
AHL Amyloidosis	Hereditary Cerebral Amyloid Angiopathy/ Icelandic Type	1
AHL Amyloidosis	Hypotrichosis Simplex of the Scalp	1
AHL Amyloidosis	Lattice corneal dystrophy type 1	1
AHL Amyloidosis	PrP Systemic Amyloidosis	1
Alzheimer Disease	Apolipoprotein A-I associated Amyloidosis	1
Alzheimer Disease	Gerstmann-Straussler-Scheinker Disease	1
Alzheimer Disease	Hypotrichosis Simplex of the Scalp	1
Alzheimer Disease	Pick Disease of the Brain	1
Alzheimer Disease	PrP Systemic Amyloidosis	1
Amyloidosis/ Hereditary/ Transthyretin-Related	Apolipoprotein A-I associated Amyloidosis	1
Amyloidosis/ Hereditary/ Transthyretin-Related	Arthritis/ Reumatoid	1
Amyloidosis/ Hereditary/ Transthyretin-Related	Sjogren's Syndrome	1
Amyloidosis/ Hereditary/ Transthyretin-Related	Wild-type transthyretin-related Amyloidosis	1
Amyloidosis/ Primary Cutaneous	Corneal dystrophy/ gelatinous drop-like	1
Amyloidosis/ Primary Cutaneous	Down Syndrome	1
Amyloidosis/ Primary Cutaneous	Hereditary Cerebral Amyloid Angiopathy/ Icelandic Type	1
Amyloidosis/ Primary Cutaneous	Hypotrichosis Simplex of the Scalp	1
Amyloidosis/ Primary Cutaneous	Lattice corneal dystrophy type 1	1
Amyloidosis/ Primary Cutaneous	PrP Systemic Amyloidosis	1
Apolipoprotein A-I associated Amyloidosis	AA Amyloidosis	1
Apolipoprotein A-I associated Amyloidosis	AH Amyloidosis	1
Apolipoprotein A-I associated Amyloidosis	AHL Amyloidosis	1
Apolipoprotein A-I associated Amyloidosis	Alzheimer Disease	1
Apolipoprotein A-I associated Amyloidosis	Amyloidosis/ Hereditary/ Transthyretin-Related	1
Apolipoprotein A-I associated Amyloidosis	Apolipoprotein A-IV associated Amyloidosis	1
Apolipoprotein A-I associated Amyloidosis	Apolipoprotein C-II associated Amyloidosis	1
Apolipoprotein A-I associated Amyloidosis	Arthritis/ Reumatoid	1
Apolipoprotein A-I associated Amyloidosis	Bowen's Disease	1
Apolipoprotein A-I associated Amyloidosis	Carcinoma/ Basal Cell	1
Apolipoprotein A-I associated Amyloidosis	Cerebral Amyloid Angiopathy/ APP-related	1
Apolipoprotein A-I associated Amyloidosis	Creutzfeldt-Jakob Syndrome	1
Apolipoprotein A-I associated Amyloidosis	Dementia/ familial British	1
Apolipoprotein A-I associated Amyloidosis	Dementia/ familial Danish	1
Apolipoprotein A-I associated Amyloidosis	Diabetes Mellitus/ Type 2	1
Apolipoprotein A-I associated Amyloidosis	Hereditary Cerebral Amyloid Angiopathy/ Icelandic Type	1
Apolipoprotein A-I associated Amyloidosis	Hypotrichosis Simplex of the Scalp	1
Apolipoprotein A-I associated Amyloidosis	Immunoglobulin Light-chain Amyloidosis	1
Apolipoprotein A-I associated Amyloidosis	Keratosis Seborrheic	1
Apolipoprotein A-I associated Amyloidosis	Leukocyte chemotactic factor 2 Amyloidosis	1
Apolipoprotein A-I associated Amyloidosis	Multiple Endocrine Neoplasia Type 2a	1
Apolipoprotein A-I associated Amyloidosis	Mycosis Fungoides	1
Apolipoprotein A-I associated Amyloidosis	PrP Systemic Amyloidosis	1
Apolipoprotein A-I associated Amyloidosis	Sjogren's Syndrome	1
Apolipoprotein A-I associated Amyloidosis	Somatostatin derived amyloidosis	1
Apolipoprotein A-I associated Amyloidosis	Thyroid Cancer/ Medullary	1
Apolipoprotein A-I associated Amyloidosis	Wild type beta-2-microglobulin-related Amyloidosis	1
Apolipoprotein A-I associated Amyloidosis	Wild-type transthyretin-related Amyloidosis	1
Apolipoprotein A-II associated Amyloidosis	Bowen's Disease	1
Apolipoprotein A-II associated Amyloidosis	Carcinoma/ Basal Cell	1
Apolipoprotein A-II associated Amyloidosis	Corneal dystrophy/ gelatinous drop-like	1
Apolipoprotein A-II associated Amyloidosis	Down Syndrome	1
Apolipoprotein A-II associated Amyloidosis	Hereditary Cerebral Amyloid Angiopathy/ Icelandic Type	1
Apolipoprotein A-II associated Amyloidosis	Hypotrichosis Simplex of the Scalp	1
Apolipoprotein A-II associated Amyloidosis	Keratosis Seborrheic	1
Apolipoprotein A-II associated Amyloidosis	Lattice corneal dystrophy type 1	1
Apolipoprotein A-II associated Amyloidosis	Multiple Endocrine Neoplasia Type 2a	1
Apolipoprotein A-II associated Amyloidosis	Mycosis Fungoides	1
Apolipoprotein A-II associated Amyloidosis	PrP Systemic Amyloidosis	1
Apolipoprotein A-IV associated Amyloidosis	Apolipoprotein A-I associated Amyloidosis	1
Apolipoprotein A-IV associated Amyloidosis	Corneal dystrophy/ gelatinous drop-like	1
Apolipoprotein A-IV associated Amyloidosis	Down Syndrome	1
Apolipoprotein A-IV associated Amyloidosis	Hereditary Cerebral Amyloid Angiopathy/ Icelandic Type	1
Apolipoprotein A-IV associated Amyloidosis	Hypotrichosis Simplex of the Scalp	1
Apolipoprotein A-IV associated Amyloidosis	Lattice corneal dystrophy type 1	1
Apolipoprotein A-IV associated Amyloidosis	PrP Systemic Amyloidosis	1
Apolipoprotein C-II associated Amyloidosis	Apolipoprotein A-I associated Amyloidosis	1
Apolipoprotein C-II associated Amyloidosis	Corneal dystrophy/ gelatinous drop-like	1
Apolipoprotein C-II associated Amyloidosis	Down Syndrome	1
Apolipoprotein C-II associated Amyloidosis	Hereditary Cerebral Amyloid Angiopathy/ Icelandic Type	1
Apolipoprotein C-II associated Amyloidosis	Hypotrichosis Simplex of the Scalp	1
Apolipoprotein C-II associated Amyloidosis	Lattice corneal dystrophy type 1	1
Apolipoprotein C-II associated Amyloidosis	PrP Systemic Amyloidosis	1
Apolipoprotein C-III associated Amyloidosis	Corneal dystrophy/ gelatinous drop-like	1
Apolipoprotein C-III associated Amyloidosis	Down Syndrome	1
Apolipoprotein C-III associated Amyloidosis	Hereditary Cerebral Amyloid Angiopathy/ Icelandic Type	1
Apolipoprotein C-III associated Amyloidosis	Hypotrichosis Simplex of the Scalp	1
Apolipoprotein C-III associated Amyloidosis	Lattice corneal dystrophy type 1	1
Apolipoprotein C-III associated Amyloidosis	PrP Systemic Amyloidosis	1
Arthritis/ Reumatoid	Amyloidosis/ Hereditary/ Transthyretin-Related	1
Arthritis/ Reumatoid	Apolipoprotein A-I associated Amyloidosis	1
Arthritis/ Reumatoid	Wild-type transthyretin-related Amyloidosis	1
Bowen's Disease	Apolipoprotein A-I associated Amyloidosis	1
Bowen's Disease	Apolipoprotein A-II associated Amyloidosis	1
Carcinoma/ Basal Cell	Apolipoprotein A-I associated Amyloidosis	1
Carcinoma/ Basal Cell	Apolipoprotein A-II associated Amyloidosis	1
Cerebral Amyloid Angiopathy/ APP-related	Apolipoprotein A-I associated Amyloidosis	1
Cerebral Amyloid Angiopathy/ APP-related	Corneal dystrophy/ gelatinous drop-like	1
Cerebral Amyloid Angiopathy/ APP-related	Gerstmann-Straussler-Scheinker Disease	1
Cerebral Amyloid Angiopathy/ APP-related	Hypotrichosis Simplex of the Scalp	1
Cerebral Amyloid Angiopathy/ APP-related	Lattice corneal dystrophy type 1	1
Cerebral Amyloid Angiopathy/ APP-related	Lewy Body Disease	1
Cerebral Amyloid Angiopathy/ APP-related	PrP Systemic Amyloidosis	1
Corneal dystrophy Avellino type	Lattice corneal dystrophy type 1	1
Corneal dystrophy/ gelatinous drop-like	AA Amyloidosis	1
Corneal dystrophy/ gelatinous drop-like	AH Amyloidosis	1
Corneal dystrophy/ gelatinous drop-like	AHL Amyloidosis	1
Corneal dystrophy/ gelatinous drop-like	Amyloidosis/ Primary Cutaneous	1
Corneal dystrophy/ gelatinous drop-like	Apolipoprotein A-II associated Amyloidosis	1
Corneal dystrophy/ gelatinous drop-like	Apolipoprotein A-IV associated Amyloidosis	1
Corneal dystrophy/ gelatinous drop-like	Apolipoprotein C-II associated Amyloidosis	1
Corneal dystrophy/ gelatinous drop-like	Apolipoprotein C-III associated Amyloidosis	1
Corneal dystrophy/ gelatinous drop-like	Cerebral Amyloid Angiopathy/ APP-related	1
Corneal dystrophy/ gelatinous drop-like	Creutzfeldt-Jakob Syndrome	1
Corneal dystrophy/ gelatinous drop-like	Diabetes Mellitus/ Type 2	1
Corneal dystrophy/ gelatinous drop-like	Down Syndrome	1
Corneal dystrophy/ gelatinous drop-like	Enfuvirtide-induced Amyloidosis	1
Corneal dystrophy/ gelatinous drop-like	Immunoglobulin Light-chain Amyloidosis	1
Corneal dystrophy/ gelatinous drop-like	Leukocyte chemotactic factor 2 Amyloidosis	1
Corneal dystrophy/ gelatinous drop-like	Localized insulin-derived Amyloidosis	1
Corneal dystrophy/ gelatinous drop-like	Meretoja Syndrome	1
Corneal dystrophy/ gelatinous drop-like	Somatostatin derived amyloidosis	1
Corneal dystrophy/ gelatinous drop-like	Thyroid Cancer/ Medullary	1
Corneal dystrophy/ gelatinous drop-like	Wild type beta-2-microglobulin-related Amyloidosis	1
Creutzfeldt-Jakob Syndrome	Apolipoprotein A-I associated Amyloidosis	1
Creutzfeldt-Jakob Syndrome	Corneal dystrophy/ gelatinous drop-like	1
Creutzfeldt-Jakob Syndrome	Gerstmann-Straussler-Scheinker Disease	1
Creutzfeldt-Jakob Syndrome	Hereditary Cerebral Amyloid Angiopathy/ Icelandic Type	1
Creutzfeldt-Jakob Syndrome	Hypotrichosis Simplex of the Scalp	1
Creutzfeldt-Jakob Syndrome	Insomnia/ Fatal Familial	1
Creutzfeldt-Jakob Syndrome	Kuru	1
Creutzfeldt-Jakob Syndrome	Lattice corneal dystrophy type 1	1
Creutzfeldt-Jakob Syndrome	Parkinson Disease	1
Creutzfeldt-Jakob Syndrome	Variably Protease-Sensitive Prionopathy	1
Dementia/ familial British	Apolipoprotein A-I associated Amyloidosis	1
Dementia/ familial British	Hypotrichosis Simplex of the Scalp	1
Dementia/ familial British	Parkinson Disease	1
Dementia/ familial British	PrP Systemic Amyloidosis	1
Dementia/ familial Danish	Apolipoprotein A-I associated Amyloidosis	1
Dementia/ familial Danish	Gerstmann-Straussler-Scheinker Disease	1
Dementia/ familial Danish	Hypotrichosis Simplex of the Scalp	1
Dementia/ familial Danish	Lewy Body Disease	1
Dementia/ familial Danish	Parkinson Disease	1
Dementia/ familial Danish	PrP Systemic Amyloidosis	1
Diabetes Mellitus/ Type 10	Apolipoprotein A-I associated Amyloidosis	1
Diabetes Mellitus/ Type 26	Corneal dystrophy/ gelatinous drop-like	1
Diabetes Mellitus/ Type 33	Down Syndrome	1
Diabetes Mellitus/ Type 39	Hereditary Cerebral Amyloid Angiopathy/ Icelandic Type	1
Diabetes Mellitus/ Type 43	Hypotrichosis Simplex of the Scalp	1
Diabetes Mellitus/ Type 50	Lattice corneal dystrophy type 1	1
Diabetes Mellitus/ Type 62	Parkinson Disease	1
Diabetes Mellitus/ Type 67	PrP Systemic Amyloidosis	1
Down Syndrome	AA Amyloidosis	1
Down Syndrome	AH Amyloidosis	1
Down Syndrome	AHL Amyloidosis	1
Down Syndrome	Amyloidosis/ Primary Cutaneous	1
Down Syndrome	Apolipoprotein A-II associated Amyloidosis	1
Down Syndrome	Apolipoprotein A-IV associated Amyloidosis	1
Down Syndrome	Apolipoprotein C-II associated Amyloidosis	1
Down Syndrome	Apolipoprotein C-III associated Amyloidosis	1
Down Syndrome	Corneal dystrophy/ gelatinous drop-like	1
Down Syndrome	Diabetes Mellitus/ Type 2	1
Down Syndrome	Enfuvirtide-induced Amyloidosis	1
Down Syndrome	Gerstmann-Straussler-Scheinker Disease	1
Down Syndrome	Hereditary Cerebral Amyloid Angiopathy/ Icelandic Type	1
Down Syndrome	Immunoglobulin Light-chain Amyloidosis	1
Down Syndrome	Lattice corneal dystrophy type 1	1
Down Syndrome	Leukocyte chemotactic factor 2 Amyloidosis	1
Down Syndrome	Lewy Body Disease	1
Down Syndrome	Localized insulin-derived Amyloidosis	1
Down Syndrome	Somatostatin derived amyloidosis	1
Down Syndrome	Thyroid Cancer/ Medullary	1
Down Syndrome	Wild type beta-2-microglobulin-related Amyloidosis	1
Enfuvirtide-induced Amyloidosis	Corneal dystrophy/ gelatinous drop-like	1
Enfuvirtide-induced Amyloidosis	Down Syndrome	1
Enfuvirtide-induced Amyloidosis	Hereditary Cerebral Amyloid Angiopathy/ Icelandic Type	1
Enfuvirtide-induced Amyloidosis	Hypotrichosis Simplex of the Scalp	1
Enfuvirtide-induced Amyloidosis	Lattice corneal dystrophy type 1	1
Enfuvirtide-induced Amyloidosis	PrP Systemic Amyloidosis	1
Gerstmann-Straussler-Scheinker Disease	Alzheimer Disease	1
Gerstmann-Straussler-Scheinker Disease	Cerebral Amyloid Angiopathy/ APP-related	1
Gerstmann-Straussler-Scheinker Disease	Creutzfeldt-Jakob Syndrome	1
Gerstmann-Straussler-Scheinker Disease	Dementia/ familial Danish	1
Gerstmann-Straussler-Scheinker Disease	Down Syndrome	1
Gerstmann-Straussler-Scheinker Disease	Insomnia/ Fatal Familial	1
Gerstmann-Straussler-Scheinker Disease	Kuru	1
Gerstmann-Straussler-Scheinker Disease	Lewy Body Disease	1
Gerstmann-Straussler-Scheinker Disease	Parkinson Disease	1
Gerstmann-Straussler-Scheinker Disease	PrP Systemic Amyloidosis	1
Gerstmann-Straussler-Scheinker Disease	Variably Protease-Sensitive Prionopathy	1
Hereditary beta-2-microglobulin-related Amyloidosis	Waldenstrom Macroglobulinemia	1
Hereditary beta-2-microglobulin-related Amyloidosis	Wild type beta-2-microglobulin-related Amyloidosis	1
Hereditary Cerebral Amyloid Angiopathy/ Icelandic Type	AA Amyloidosis	1
Hereditary Cerebral Amyloid Angiopathy/ Icelandic Type	AH Amyloidosis	1
Hereditary Cerebral Amyloid Angiopathy/ Icelandic Type	AHL Amyloidosis	1
Hereditary Cerebral Amyloid Angiopathy/ Icelandic Type	Amyloidosis/ Primary Cutaneous	1
Hereditary Cerebral Amyloid Angiopathy/ Icelandic Type	Apolipoprotein A-I associated Amyloidosis	1
Hereditary Cerebral Amyloid Angiopathy/ Icelandic Type	Apolipoprotein A-II associated Amyloidosis	1
Hereditary Cerebral Amyloid Angiopathy/ Icelandic Type	Apolipoprotein A-IV associated Amyloidosis	1
Hereditary Cerebral Amyloid Angiopathy/ Icelandic Type	Apolipoprotein C-II associated Amyloidosis	1
Hereditary Cerebral Amyloid Angiopathy/ Icelandic Type	Apolipoprotein C-III associated Amyloidosis	1
Hereditary Cerebral Amyloid Angiopathy/ Icelandic Type	Creutzfeldt-Jakob Syndrome	1
Hereditary Cerebral Amyloid Angiopathy/ Icelandic Type	Diabetes Mellitus/ Type 2	1
Hereditary Cerebral Amyloid Angiopathy/ Icelandic Type	Down Syndrome	1
Hereditary Cerebral Amyloid Angiopathy/ Icelandic Type	Enfuvirtide-induced Amyloidosis	1
Hereditary Cerebral Amyloid Angiopathy/ Icelandic Type	Hypotrichosis Simplex of the Scalp	1
Hereditary Cerebral Amyloid Angiopathy/ Icelandic Type	Immunoglobulin Light-chain Amyloidosis	1
Hereditary Cerebral Amyloid Angiopathy/ Icelandic Type	Leukocyte chemotactic factor 2 Amyloidosis	1
Hereditary Cerebral Amyloid Angiopathy/ Icelandic Type	Localized insulin-derived Amyloidosis	1
Hereditary Cerebral Amyloid Angiopathy/ Icelandic Type	PrP Systemic Amyloidosis	1
Hereditary Cerebral Amyloid Angiopathy/ Icelandic Type	Somatostatin derived amyloidosis	1
Hereditary Cerebral Amyloid Angiopathy/ Icelandic Type	Thyroid Cancer/ Medullary	1
Hereditary Cerebral Amyloid Angiopathy/ Icelandic Type	Wild type beta-2-microglobulin-related Amyloidosis	1
Hypotrichosis Simplex of the Scalp	AA Amyloidosis	1
Hypotrichosis Simplex of the Scalp	AH Amyloidosis	1
Hypotrichosis Simplex of the Scalp	AHL Amyloidosis	1
Hypotrichosis Simplex of the Scalp	Alzheimer Disease	1
Hypotrichosis Simplex of the Scalp	Amyloidosis/ Primary Cutaneous	1
Hypotrichosis Simplex of the Scalp	Apolipoprotein A-I associated Amyloidosis	1
Hypotrichosis Simplex of the Scalp	Apolipoprotein A-II associated Amyloidosis	1
Hypotrichosis Simplex of the Scalp	Apolipoprotein A-IV associated Amyloidosis	1
Hypotrichosis Simplex of the Scalp	Apolipoprotein C-II associated Amyloidosis	1
Hypotrichosis Simplex of the Scalp	Apolipoprotein C-III associated Amyloidosis	1
Hypotrichosis Simplex of the Scalp	Cerebral Amyloid Angiopathy/ APP-related	1
Hypotrichosis Simplex of the Scalp	Creutzfeldt-Jakob Syndrome	1
Hypotrichosis Simplex of the Scalp	Dementia/ familial British	1
Hypotrichosis Simplex of the Scalp	Dementia/ familial Danish	1
Hypotrichosis Simplex of the Scalp	Diabetes Mellitus/ Type 2	1
Hypotrichosis Simplex of the Scalp	Enfuvirtide-induced Amyloidosis	1
Hypotrichosis Simplex of the Scalp	Hereditary Cerebral Amyloid Angiopathy/ Icelandic Type	1
Hypotrichosis Simplex of the Scalp	Immunoglobulin Light-chain Amyloidosis	1
Hypotrichosis Simplex of the Scalp	Leukocyte chemotactic factor 2 Amyloidosis	1
Hypotrichosis Simplex of the Scalp	Localized insulin-derived Amyloidosis	1
Hypotrichosis Simplex of the Scalp	Meretoja Syndrome	1
Hypotrichosis Simplex of the Scalp	PrP Systemic Amyloidosis	1
Hypotrichosis Simplex of the Scalp	Somatostatin derived amyloidosis	1
Hypotrichosis Simplex of the Scalp	Thyroid Cancer/ Medullary	1
Hypotrichosis Simplex of the Scalp	Wild type beta-2-microglobulin-related Amyloidosis	1
Immunoglobulin Light-chain Amyloidosis	Apolipoprotein A-I associated Amyloidosis	1
Immunoglobulin Light-chain Amyloidosis	Corneal dystrophy/ gelatinous drop-like	1
Immunoglobulin Light-chain Amyloidosis	Down Syndrome	1
Immunoglobulin Light-chain Amyloidosis	Hereditary Cerebral Amyloid Angiopathy/ Icelandic Type	1
Immunoglobulin Light-chain Amyloidosis	Hypotrichosis Simplex of the Scalp	1
Immunoglobulin Light-chain Amyloidosis	Lattice corneal dystrophy type 1	1
Immunoglobulin Light-chain Amyloidosis	PrP Systemic Amyloidosis	1
Insomnia/ Fatal Familial	Creutzfeldt-Jakob Syndrome	1
Insomnia/ Fatal Familial	Gerstmann-Straussler-Scheinker Disease	1
Insomnia/ Fatal Familial	Kuru	1
Insomnia/ Fatal Familial	PrP Systemic Amyloidosis	1
Insomnia/ Fatal Familial	Variably Protease-Sensitive Prionopathy	1
Keratosis Seborrheic	Apolipoprotein A-I associated Amyloidosis	1
Keratosis Seborrheic	Apolipoprotein A-II associated Amyloidosis	1
Kuru	Creutzfeldt-Jakob Syndrome	1
Kuru	Gerstmann-Straussler-Scheinker Disease	1
Kuru	Insomnia/ Fatal Familial	1
Kuru	PrP Systemic Amyloidosis	1
Kuru	Variably Protease-Sensitive Prionopathy	1
Lattice corneal dystrophy type 1	AA Amyloidosis	1
Lattice corneal dystrophy type 3	AH Amyloidosis	1
Lattice corneal dystrophy type 4	AHL Amyloidosis	1
Lattice corneal dystrophy type 7	Amyloidosis/ Primary Cutaneous	1
Lattice corneal dystrophy type 10	Apolipoprotein A-II associated Amyloidosis	1
Lattice corneal dystrophy type 11	Apolipoprotein A-IV associated Amyloidosis	1
Lattice corneal dystrophy type 12	Apolipoprotein C-II associated Amyloidosis	1
Lattice corneal dystrophy type 13	Apolipoprotein C-III associated Amyloidosis	1
Lattice corneal dystrophy type 22	Cerebral Amyloid Angiopathy/ APP-related	1
Lattice corneal dystrophy type 24	Corneal dystrophy Avellino type	1
Lattice corneal dystrophy type 26	Creutzfeldt-Jakob Syndrome	1
Lattice corneal dystrophy type 31	Diabetes Mellitus/ Type 2	1
Lattice corneal dystrophy type 32	Down Syndrome	1
Lattice corneal dystrophy type 33	Enfuvirtide-induced Amyloidosis	1
Lattice corneal dystrophy type 43	Immunoglobulin Light-chain Amyloidosis	1
Lattice corneal dystrophy type 50	Leukocyte chemotactic factor 2 Amyloidosis	1
Lattice corneal dystrophy type 53	Localized insulin-derived Amyloidosis	1
Lattice corneal dystrophy type 57	Meretoja Syndrome	1
Lattice corneal dystrophy type 70	Somatostatin derived amyloidosis	1
Lattice corneal dystrophy type 72	Thyroid Cancer/ Medullary	1
Lattice corneal dystrophy type 75	Wild type beta-2-microglobulin-related Amyloidosis	1
Leukocyte chemotactic factor 2 Amyloidosis	Apolipoprotein A-I associated Amyloidosis	1
Leukocyte chemotactic factor 2 Amyloidosis	Corneal dystrophy/ gelatinous drop-like	1
Leukocyte chemotactic factor 2 Amyloidosis	Down Syndrome	1
Leukocyte chemotactic factor 2 Amyloidosis	Hereditary Cerebral Amyloid Angiopathy/ Icelandic Type	1
Leukocyte chemotactic factor 2 Amyloidosis	Hypotrichosis Simplex of the Scalp	1
Leukocyte chemotactic factor 2 Amyloidosis	Lattice corneal dystrophy type 1	1
Leukocyte chemotactic factor 2 Amyloidosis	PrP Systemic Amyloidosis	1
Lewy Body Disease	Cerebral Amyloid Angiopathy/ APP-related	1
Lewy Body Disease	Dementia/ familial Danish	1
Lewy Body Disease	Down Syndrome	1
Lewy Body Disease	Gerstmann-Straussler-Scheinker Disease	1
Lewy Body Disease	Parkinson Disease	1
Localized insulin-derived Amyloidosis	Corneal dystrophy/ gelatinous drop-like	1
Localized insulin-derived Amyloidosis	Down Syndrome	1
Localized insulin-derived Amyloidosis	Hereditary Cerebral Amyloid Angiopathy/ Icelandic Type	1
Localized insulin-derived Amyloidosis	Hypotrichosis Simplex of the Scalp	1
Localized insulin-derived Amyloidosis	Lattice corneal dystrophy type 1	1
Localized insulin-derived Amyloidosis	PrP Systemic Amyloidosis	1
Medin Amyloidosis	AA Amyloidosis	1
Meretoja Syndrome	Corneal dystrophy/ gelatinous drop-like	1
Meretoja Syndrome	Hypotrichosis Simplex of the Scalp	1
Meretoja Syndrome	Lattice corneal dystrophy type 1	1
Meretoja Syndrome	PrP Systemic Amyloidosis	1
Multiple Endocrine Neoplasia Type 2a	Apolipoprotein A-I associated Amyloidosis	1
Multiple Endocrine Neoplasia Type 2a	Apolipoprotein A-II associated Amyloidosis	1
Mycosis Fungoides	Apolipoprotein A-I associated Amyloidosis	1
Mycosis Fungoides	Apolipoprotein A-II associated Amyloidosis	1
Parkinson Disease	Creutzfeldt-Jakob Syndrome	1
Parkinson Disease	Dementia/ familial British	1
Parkinson Disease	Dementia/ familial Danish	1
Parkinson Disease	Diabetes Mellitus/ Type 2	1
Parkinson Disease	Gerstmann-Straussler-Scheinker Disease	1
Parkinson Disease	Lewy Body Disease	1
Pick Disease of the Brain	Alzheimer Disease	1
PrP Systemic Amyloidosis	AA Amyloidosis	1
PrP Systemic Amyloidosis	AH Amyloidosis	1
PrP Systemic Amyloidosis	AHL Amyloidosis	1
PrP Systemic Amyloidosis	Alzheimer Disease	1
PrP Systemic Amyloidosis	Amyloidosis/ Primary Cutaneous	1
PrP Systemic Amyloidosis	Apolipoprotein A-I associated Amyloidosis	1
PrP Systemic Amyloidosis	Apolipoprotein A-II associated Amyloidosis	1
PrP Systemic Amyloidosis	Apolipoprotein A-IV associated Amyloidosis	1
PrP Systemic Amyloidosis	Apolipoprotein C-II associated Amyloidosis	1
PrP Systemic Amyloidosis	Apolipoprotein C-III associated Amyloidosis	1
PrP Systemic Amyloidosis	Cerebral Amyloid Angiopathy/ APP-related	1
PrP Systemic Amyloidosis	Dementia/ familial British	1
PrP Systemic Amyloidosis	Dementia/ familial Danish	1
PrP Systemic Amyloidosis	Diabetes Mellitus/ Type 2	1
PrP Systemic Amyloidosis	Enfuvirtide-induced Amyloidosis	1
PrP Systemic Amyloidosis	Gerstmann-Straussler-Scheinker Disease	1
PrP Systemic Amyloidosis	Hereditary Cerebral Amyloid Angiopathy/ Icelandic Type	1
PrP Systemic Amyloidosis	Hypotrichosis Simplex of the Scalp	1
PrP Systemic Amyloidosis	Immunoglobulin Light-chain Amyloidosis	1
PrP Systemic Amyloidosis	Insomnia/ Fatal Familial	1
PrP Systemic Amyloidosis	Kuru	1
PrP Systemic Amyloidosis	Leukocyte chemotactic factor 2 Amyloidosis	1
PrP Systemic Amyloidosis	Localized insulin-derived Amyloidosis	1
PrP Systemic Amyloidosis	Meretoja Syndrome	1
PrP Systemic Amyloidosis	Somatostatin derived amyloidosis	1
PrP Systemic Amyloidosis	Thyroid Cancer/ Medullary	1
PrP Systemic Amyloidosis	Variably Protease-Sensitive Prionopathy	1
PrP Systemic Amyloidosis	Wild type beta-2-microglobulin-related Amyloidosis	1
Sjogren's Syndrome	Amyloidosis/ Hereditary/ Transthyretin-Related	1
Sjogren's Syndrome	Apolipoprotein A-I associated Amyloidosis	1
Sjogren's Syndrome	Wild-type transthyretin-related Amyloidosis	1
Somatostatin derived amyloidosis	Apolipoprotein A-I associated Amyloidosis	1
Somatostatin derived amyloidosis	Corneal dystrophy/ gelatinous drop-like	1
Somatostatin derived amyloidosis	Down Syndrome	1
Somatostatin derived amyloidosis	Hereditary Cerebral Amyloid Angiopathy/ Icelandic Type	1
Somatostatin derived amyloidosis	Hypotrichosis Simplex of the Scalp	1
Somatostatin derived amyloidosis	Lattice corneal dystrophy type 1	1
Somatostatin derived amyloidosis	PrP Systemic Amyloidosis	1
Thyroid Cancer/ Medullary	Apolipoprotein A-I associated Amyloidosis	1
Thyroid Cancer/ Medullary	Corneal dystrophy/ gelatinous drop-like	1
Thyroid Cancer/ Medullary	Down Syndrome	1
Thyroid Cancer/ Medullary	Hereditary Cerebral Amyloid Angiopathy/ Icelandic Type	1
Thyroid Cancer/ Medullary	Hypotrichosis Simplex of the Scalp	1
Thyroid Cancer/ Medullary	Lattice corneal dystrophy type 1	1
Thyroid Cancer/ Medullary	PrP Systemic Amyloidosis	1
Variably Protease-Sensitive Prionopathy	Creutzfeldt-Jakob Syndrome	1
Variably Protease-Sensitive Prionopathy	Gerstmann-Straussler-Scheinker Disease	1
Variably Protease-Sensitive Prionopathy	Insomnia/ Fatal Familial	1
Variably Protease-Sensitive Prionopathy	Kuru	1
Variably Protease-Sensitive Prionopathy	PrP Systemic Amyloidosis	1
Waldenstrom Macroglobulinemia	Hereditary beta-2-microglobulin-related Amyloidosis	1
Waldenstrom Macroglobulinemia	Wild type beta-2-microglobulin-related Amyloidosis	1
Wild type beta-2-microglobulin-related Amyloidosis	Apolipoprotein A-I associated Amyloidosis	1
Wild type beta-2-microglobulin-related Amyloidosis	Corneal dystrophy/ gelatinous drop-like	1
Wild type beta-2-microglobulin-related Amyloidosis	Down Syndrome	1
Wild type beta-2-microglobulin-related Amyloidosis	Hereditary beta-2-microglobulin-related Amyloidosis	1
Wild type beta-2-microglobulin-related Amyloidosis	Hereditary Cerebral Amyloid Angiopathy/ Icelandic Type	1
Wild type beta-2-microglobulin-related Amyloidosis	Hypotrichosis Simplex of the Scalp	1
Wild type beta-2-microglobulin-related Amyloidosis	Lattice corneal dystrophy type 1	1
Wild type beta-2-microglobulin-related Amyloidosis	PrP Systemic Amyloidosis	1
Wild type beta-2-microglobulin-related Amyloidosis	Waldenstrom Macroglobulinemia	1
Wild-type transthyretin-related Amyloidosis	Amyloidosis/ Hereditary/ Transthyretin-Related	1
Wild-type transthyretin-related Amyloidosis	Apolipoprotein A-I associated Amyloidosis	1
Wild-type transthyretin-related Amyloidosis	Arthritis/ Reumatoid	1
Wild-type transthyretin-related Amyloidosis	Sjogren's Syndrome	1
AA Amyloidosis	Agammaglobulinemia	2
AA Amyloidosis	AH Amyloidosis	2
AA Amyloidosis	AHL Amyloidosis	2
AA Amyloidosis	Amyloidosis/ Primary Cutaneous	2
AA Amyloidosis	Apolipoprotein A-II associated Amyloidosis	2
AA Amyloidosis	Apolipoprotein A-IV associated Amyloidosis	2
AA Amyloidosis	Apolipoprotein C-II associated Amyloidosis	2
AA Amyloidosis	Apolipoprotein C-III associated Amyloidosis	2
AA Amyloidosis	Arthritis/ Reumatoid	2
AA Amyloidosis	Behcet Syndrome	2
AA Amyloidosis	Bronchiectasis	2
AA Amyloidosis	Carcinoma/ Renal Cell	2
AA Amyloidosis	Castleman Disease	2
AA Amyloidosis	Cerebral Amyloid Angiopathy/ APP-related	2
AA Amyloidosis	Chronic recurrent multifocal osteomyelitis	2
AA Amyloidosis	Creutzfeldt-Jakob Syndrome	2
AA Amyloidosis	Cryopyrin-Associated Periodic Syndromes	2
AA Amyloidosis	Cystic Fibrosis	2
AA Amyloidosis	Enfuvirtide-induced Amyloidosis	2
AA Amyloidosis	Familial Mediterranean Fever	2
AA Amyloidosis	Gout	2
AA Amyloidosis	Inflammatory Bowel Diseases	2
AA Amyloidosis	Leukocyte chemotactic factor 2 Amyloidosis	2
AA Amyloidosis	Localized insulin-derived Amyloidosis	2
AA Amyloidosis	Lupus Erythematosus Systemic	2
AA Amyloidosis	Lymphoma/ Non-Hodgkin	2
AA Amyloidosis	Meretoja Syndrome	2
AA Amyloidosis	Mevalonate Kinase Deficiency	2
AA Amyloidosis	Periodic fever/ familial/ autosomal dominant	2
AA Amyloidosis	Polyarteritis Nodosa	2
AA Amyloidosis	Schnitzler Syndrome	2
AA Amyloidosis	Somatostatin derived amyloidosis	2
AA Amyloidosis	Spondylitis/ Ankylosing	2
AA Amyloidosis	Thyroid Cancer/ Medullary	2
AA Amyloidosis	Waldenstrom Macroglobulinemia	2
AA Amyloidosis	Wild type beta-2-microglobulin-related Amyloidosis	2
Agammaglobulinemia	AA Amyloidosis	2
Agammaglobulinemia	Arthritis/ Reumatoid	2
Agammaglobulinemia	Behcet Syndrome	2
Agammaglobulinemia	Bronchiectasis	2
Agammaglobulinemia	Carcinoma/ Renal Cell	2
Agammaglobulinemia	Castleman Disease	2
Agammaglobulinemia	Chronic recurrent multifocal osteomyelitis	2
Agammaglobulinemia	Cryopyrin-Associated Periodic Syndromes	2
Agammaglobulinemia	Cystic Fibrosis	2
Agammaglobulinemia	Familial Mediterranean Fever	2
Agammaglobulinemia	Gout	2
Agammaglobulinemia	Inflammatory Bowel Diseases	2
Agammaglobulinemia	Lupus Erythematosus Systemic	2
Agammaglobulinemia	Lymphoma/ Non-Hodgkin	2
Agammaglobulinemia	Mevalonate Kinase Deficiency	2
Agammaglobulinemia	Periodic fever/ familial/ autosomal dominant	2
Agammaglobulinemia	Polyarteritis Nodosa	2
Agammaglobulinemia	Schnitzler Syndrome	2
Agammaglobulinemia	Spondylitis/ Ankylosing	2
Agammaglobulinemia	Waldenstrom Macroglobulinemia	2
AH Amyloidosis	AA Amyloidosis	2
AH Amyloidosis	Alzheimer Disease	2
AH Amyloidosis	Amyloidosis/ Primary Cutaneous	2
AH Amyloidosis	Apolipoprotein A-II associated Amyloidosis	2
AH Amyloidosis	Apolipoprotein A-IV associated Amyloidosis	2
AH Amyloidosis	Apolipoprotein C-II associated Amyloidosis	2
AH Amyloidosis	Apolipoprotein C-III associated Amyloidosis	2
AH Amyloidosis	Cerebral Amyloid Angiopathy/ APP-related	2
AH Amyloidosis	Creutzfeldt-Jakob Syndrome	2
AH Amyloidosis	Dementia/ familial British	2
AH Amyloidosis	Dementia/ familial Danish	2
AH Amyloidosis	Diabetes Mellitus/ Type 2	2
AH Amyloidosis	Enfuvirtide-induced Amyloidosis	2
AH Amyloidosis	Immunoglobulin Light-chain Amyloidosis	2
AH Amyloidosis	Leukocyte chemotactic factor 2 Amyloidosis	2
AH Amyloidosis	Localized insulin-derived Amyloidosis	2
AH Amyloidosis	Meretoja Syndrome	2
AH Amyloidosis	Somatostatin derived amyloidosis	2
AH Amyloidosis	Thyroid Cancer/ Medullary	2
AH Amyloidosis	Wild type beta-2-microglobulin-related Amyloidosis	2
AHL Amyloidosis	AA Amyloidosis	2
AHL Amyloidosis	Alzheimer Disease	2
AHL Amyloidosis	Apolipoprotein A-II associated Amyloidosis	2
AHL Amyloidosis	Apolipoprotein A-IV associated Amyloidosis	2
AHL Amyloidosis	Apolipoprotein C-II associated Amyloidosis	2
AHL Amyloidosis	Apolipoprotein C-III associated Amyloidosis	2
AHL Amyloidosis	Bowen's Disease	2
AHL Amyloidosis	Bronchiectasis	2
AHL Amyloidosis	Carcinoma/ Basal Cell	2
AHL Amyloidosis	Cerebral Amyloid Angiopathy/ APP-related	2
AHL Amyloidosis	Creutzfeldt-Jakob Syndrome	2
AHL Amyloidosis	Dementia/ familial British	2
AHL Amyloidosis	Dementia/ familial Danish	2
AHL Amyloidosis	Diabetes Mellitus/ Type 2	2
AHL Amyloidosis	Enfuvirtide-induced Amyloidosis	2
AHL Amyloidosis	Keratosis Seborrheic	2
AHL Amyloidosis	Leukocyte chemotactic factor 2 Amyloidosis	2
AHL Amyloidosis	Localized insulin-derived Amyloidosis	2
AHL Amyloidosis	Lymphoma/ Non-Hodgkin	2
AHL Amyloidosis	Meretoja Syndrome	2
AHL Amyloidosis	Multiple Endocrine Neoplasia Type 2a	2
AHL Amyloidosis	Mycosis Fungoides	2
AHL Amyloidosis	Sjogren's Syndrome	2
AHL Amyloidosis	Somatostatin derived amyloidosis	2
AHL Amyloidosis	Thyroid Cancer/ Medullary	2
AHL Amyloidosis	Waldenstrom Macroglobulinemia	2
AHL Amyloidosis	Wild type beta-2-microglobulin-related Amyloidosis	2
Alzheimer Disease	AH Amyloidosis	2
Alzheimer Disease	AHL Amyloidosis	2
Alzheimer Disease	Amyloidosis/ Primary Cutaneous	2
Alzheimer Disease	Apolipoprotein A-II associated Amyloidosis	2
Alzheimer Disease	Apolipoprotein A-IV associated Amyloidosis	2
Alzheimer Disease	Apolipoprotein C-II associated Amyloidosis	2
Alzheimer Disease	Apolipoprotein C-III associated Amyloidosis	2
Alzheimer Disease	Corneal dystrophy/ gelatinous drop-like	2
Alzheimer Disease	Creutzfeldt-Jakob Syndrome	2
Alzheimer Disease	Enfuvirtide-induced Amyloidosis	2
Alzheimer Disease	Hereditary Cerebral Amyloid Angiopathy/ Icelandic Type	2
Alzheimer Disease	Lattice corneal dystrophy type 1	2
Alzheimer Disease	Leukocyte chemotactic factor 2 Amyloidosis	2
Alzheimer Disease	Lewy Body Disease	2
Alzheimer Disease	Localized insulin-derived Amyloidosis	2
Alzheimer Disease	Somatostatin derived amyloidosis	2
Alzheimer Disease	Thyroid Cancer/ Medullary	2
Amyloidosis/ Primary Cutaneous	AA Amyloidosis	2
Amyloidosis/ Primary Cutaneous	AH Amyloidosis	2
Amyloidosis/ Primary Cutaneous	Alzheimer Disease	2
Amyloidosis/ Primary Cutaneous	Apolipoprotein A-I associated Amyloidosis	2
Amyloidosis/ Primary Cutaneous	Apolipoprotein A-IV associated Amyloidosis	2
Amyloidosis/ Primary Cutaneous	Apolipoprotein C-II associated Amyloidosis	2
Amyloidosis/ Primary Cutaneous	Apolipoprotein C-III associated Amyloidosis	2
Amyloidosis/ Primary Cutaneous	Bronchiectasis	2
Amyloidosis/ Primary Cutaneous	Cerebral Amyloid Angiopathy/ APP-related	2
Amyloidosis/ Primary Cutaneous	Creutzfeldt-Jakob Syndrome	2
Amyloidosis/ Primary Cutaneous	Dementia/ familial British	2
Amyloidosis/ Primary Cutaneous	Dementia/ familial Danish	2
Amyloidosis/ Primary Cutaneous	Diabetes Mellitus/ Type 2	2
Amyloidosis/ Primary Cutaneous	Enfuvirtide-induced Amyloidosis	2
Amyloidosis/ Primary Cutaneous	Leukocyte chemotactic factor 2 Amyloidosis	2
Amyloidosis/ Primary Cutaneous	Localized insulin-derived Amyloidosis	2
Amyloidosis/ Primary Cutaneous	Lymphoma/ Non-Hodgkin	2
Amyloidosis/ Primary Cutaneous	Meretoja Syndrome	2
Amyloidosis/ Primary Cutaneous	Sjogren's Syndrome	2
Amyloidosis/ Primary Cutaneous	Somatostatin derived amyloidosis	2
Amyloidosis/ Primary Cutaneous	Thyroid Cancer/ Medullary	2
Amyloidosis/ Primary Cutaneous	Waldenstrom Macroglobulinemia	2
Amyloidosis/ Primary Cutaneous	Wild type beta-2-microglobulin-related Amyloidosis	2
Apolipoprotein A-I associated Amyloidosis	Amyloidosis/ Primary Cutaneous	2
Apolipoprotein A-I associated Amyloidosis	Apolipoprotein A-II associated Amyloidosis	2
Apolipoprotein A-I associated Amyloidosis	Apolipoprotein C-III associated Amyloidosis	2
Apolipoprotein A-I associated Amyloidosis	Enfuvirtide-induced Amyloidosis	2
Apolipoprotein A-I associated Amyloidosis	Localized insulin-derived Amyloidosis	2
Apolipoprotein A-I associated Amyloidosis	Meretoja Syndrome	2
Apolipoprotein A-II associated Amyloidosis	AA Amyloidosis	2
Apolipoprotein A-II associated Amyloidosis	AH Amyloidosis	2
Apolipoprotein A-II associated Amyloidosis	AHL Amyloidosis	2
Apolipoprotein A-II associated Amyloidosis	Alzheimer Disease	2
Apolipoprotein A-II associated Amyloidosis	Apolipoprotein A-I associated Amyloidosis	2
Apolipoprotein A-II associated Amyloidosis	Cerebral Amyloid Angiopathy/ APP-related	2
Apolipoprotein A-II associated Amyloidosis	Creutzfeldt-Jakob Syndrome	2
Apolipoprotein A-II associated Amyloidosis	Dementia/ familial British	2
Apolipoprotein A-II associated Amyloidosis	Dementia/ familial Danish	2
Apolipoprotein A-II associated Amyloidosis	Diabetes Mellitus/ Type 2	2
Apolipoprotein A-II associated Amyloidosis	Immunoglobulin Light-chain Amyloidosis	2
Apolipoprotein A-II associated Amyloidosis	Leukocyte chemotactic factor 2 Amyloidosis	2
Apolipoprotein A-II associated Amyloidosis	Meretoja Syndrome	2
Apolipoprotein A-II associated Amyloidosis	Wild type beta-2-microglobulin-related Amyloidosis	2
Apolipoprotein A-IV associated Amyloidosis	AA Amyloidosis	2
Apolipoprotein A-IV associated Amyloidosis	AH Amyloidosis	2
Apolipoprotein A-IV associated Amyloidosis	AHL Amyloidosis	2
Apolipoprotein A-IV associated Amyloidosis	Alzheimer Disease	2
Apolipoprotein A-IV associated Amyloidosis	Amyloidosis/ Primary Cutaneous	2
Apolipoprotein A-IV associated Amyloidosis	Cerebral Amyloid Angiopathy/ APP-related	2
Apolipoprotein A-IV associated Amyloidosis	Creutzfeldt-Jakob Syndrome	2
Apolipoprotein A-IV associated Amyloidosis	Dementia/ familial British	2
Apolipoprotein A-IV associated Amyloidosis	Dementia/ familial Danish	2
Apolipoprotein A-IV associated Amyloidosis	Diabetes Mellitus/ Type 2	2
Apolipoprotein A-IV associated Amyloidosis	Immunoglobulin Light-chain Amyloidosis	2
Apolipoprotein A-IV associated Amyloidosis	Leukocyte chemotactic factor 2 Amyloidosis	2
Apolipoprotein A-IV associated Amyloidosis	Meretoja Syndrome	2
Apolipoprotein A-IV associated Amyloidosis	Wild type beta-2-microglobulin-related Amyloidosis	2
Apolipoprotein C-II associated Amyloidosis	AA Amyloidosis	2
Apolipoprotein C-II associated Amyloidosis	AH Amyloidosis	2
Apolipoprotein C-II associated Amyloidosis	AHL Amyloidosis	2
Apolipoprotein C-II associated Amyloidosis	Alzheimer Disease	2
Apolipoprotein C-II associated Amyloidosis	Amyloidosis/ Primary Cutaneous	2
Apolipoprotein C-II associated Amyloidosis	Cerebral Amyloid Angiopathy/ APP-related	2
Apolipoprotein C-II associated Amyloidosis	Creutzfeldt-Jakob Syndrome	2
Apolipoprotein C-II associated Amyloidosis	Dementia/ familial British	2
Apolipoprotein C-II associated Amyloidosis	Dementia/ familial Danish	2
Apolipoprotein C-II associated Amyloidosis	Diabetes Mellitus/ Type 2	2
Apolipoprotein C-II associated Amyloidosis	Immunoglobulin Light-chain Amyloidosis	2
Apolipoprotein C-II associated Amyloidosis	Leukocyte chemotactic factor 2 Amyloidosis	2
Apolipoprotein C-II associated Amyloidosis	Meretoja Syndrome	2
Apolipoprotein C-II associated Amyloidosis	Wild type beta-2-microglobulin-related Amyloidosis	2
Apolipoprotein C-III associated Amyloidosis	AA Amyloidosis	2
Apolipoprotein C-III associated Amyloidosis	AH Amyloidosis	2
Apolipoprotein C-III associated Amyloidosis	AHL Amyloidosis	2
Apolipoprotein C-III associated Amyloidosis	Alzheimer Disease	2
Apolipoprotein C-III associated Amyloidosis	Amyloidosis/ Primary Cutaneous	2
Apolipoprotein C-III associated Amyloidosis	Apolipoprotein A-I associated Amyloidosis	2
Apolipoprotein C-III associated Amyloidosis	Cerebral Amyloid Angiopathy/ APP-related	2
Apolipoprotein C-III associated Amyloidosis	Creutzfeldt-Jakob Syndrome	2
Apolipoprotein C-III associated Amyloidosis	Dementia/ familial British	2
Apolipoprotein C-III associated Amyloidosis	Dementia/ familial Danish	2
Apolipoprotein C-III associated Amyloidosis	Diabetes Mellitus/ Type 2	2
Apolipoprotein C-III associated Amyloidosis	Immunoglobulin Light-chain Amyloidosis	2
Apolipoprotein C-III associated Amyloidosis	Leukocyte chemotactic factor 2 Amyloidosis	2
Apolipoprotein C-III associated Amyloidosis	Meretoja Syndrome	2
Apolipoprotein C-III associated Amyloidosis	Wild type beta-2-microglobulin-related Amyloidosis	2
Arthritis/ Reumatoid	AA Amyloidosis	2
Arthritis/ Reumatoid	Agammaglobulinemia	2
Arthritis/ Reumatoid	Behcet Syndrome	2
Arthritis/ Reumatoid	Bronchiectasis	2
Arthritis/ Reumatoid	Carcinoma/ Renal Cell	2
Arthritis/ Reumatoid	Castleman Disease	2
Arthritis/ Reumatoid	Chronic recurrent multifocal osteomyelitis	2
Arthritis/ Reumatoid	Cryopyrin-Associated Periodic Syndromes	2
Arthritis/ Reumatoid	Familial Mediterranean Fever	2
Arthritis/ Reumatoid	Gout	2
Arthritis/ Reumatoid	Inflammatory Bowel Diseases	2
Arthritis/ Reumatoid	Lymphoma/ Non-Hodgkin	2
Arthritis/ Reumatoid	Mevalonate Kinase Deficiency	2
Arthritis/ Reumatoid	Periodic fever/ familial/ autosomal dominant	2
Arthritis/ Reumatoid	Schnitzler Syndrome	2
Arthritis/ Reumatoid	Waldenstrom Macroglobulinemia	2
Behcet Syndrome	AA Amyloidosis	2
Behcet Syndrome	Agammaglobulinemia	2
Behcet Syndrome	Arthritis/ Reumatoid	2
Behcet Syndrome	Bronchiectasis	2
Behcet Syndrome	Carcinoma/ Renal Cell	2
Behcet Syndrome	Castleman Disease	2
Behcet Syndrome	Chronic recurrent multifocal osteomyelitis	2
Behcet Syndrome	Cryopyrin-Associated Periodic Syndromes	2
Behcet Syndrome	Cystic Fibrosis	2
Behcet Syndrome	Familial Mediterranean Fever	2
Behcet Syndrome	Gout	2
Behcet Syndrome	Inflammatory Bowel Diseases	2
Behcet Syndrome	Lupus Erythematosus Systemic	2
Behcet Syndrome	Lymphoma/ Non-Hodgkin	2
Behcet Syndrome	Mevalonate Kinase Deficiency	2
Behcet Syndrome	Periodic fever/ familial/ autosomal dominant	2
Behcet Syndrome	Polyarteritis Nodosa	2
Behcet Syndrome	Schnitzler Syndrome	2
Behcet Syndrome	Spondylitis/ Ankylosing	2
Behcet Syndrome	Waldenstrom Macroglobulinemia	2
Bowen's Disease	AHL Amyloidosis	2
Bowen's Disease	Bronchiectasis	2
Bowen's Disease	Immunoglobulin Light-chain Amyloidosis	2
Bowen's Disease	Lymphoma/ Non-Hodgkin	2
Bowen's Disease	Sjogren's Syndrome	2
Bowen's Disease	Waldenstrom Macroglobulinemia	2
Bronchiectasis	AA Amyloidosis	2
Bronchiectasis	Agammaglobulinemia	2
Bronchiectasis	AHL Amyloidosis	2
Bronchiectasis	Amyloidosis/ Primary Cutaneous	2
Bronchiectasis	Arthritis/ Reumatoid	2
Bronchiectasis	Behcet Syndrome	2
Bronchiectasis	Bowen's Disease	2
Bronchiectasis	Carcinoma/ Basal Cell	2
Bronchiectasis	Carcinoma/ Renal Cell	2
Bronchiectasis	Castleman Disease	2
Bronchiectasis	Chronic recurrent multifocal osteomyelitis	2
Bronchiectasis	Cryopyrin-Associated Periodic Syndromes	2
Bronchiectasis	Cystic Fibrosis	2
Bronchiectasis	Familial Mediterranean Fever	2
Bronchiectasis	Gout	2
Bronchiectasis	Immunoglobulin Light-chain Amyloidosis	2
Bronchiectasis	Inflammatory Bowel Diseases	2
Bronchiectasis	Keratosis Seborrheic	2
Bronchiectasis	Lupus Erythematosus Systemic	2
Bronchiectasis	Mevalonate Kinase Deficiency	2
Bronchiectasis	Multiple Endocrine Neoplasia Type 2a	2
Bronchiectasis	Mycosis Fungoides	2
Bronchiectasis	Periodic fever/ familial/ autosomal dominant	2
Bronchiectasis	Polyarteritis Nodosa	2
Bronchiectasis	Schnitzler Syndrome	2
Bronchiectasis	Sjogren's Syndrome	2
Bronchiectasis	Spondylitis/ Ankylosing	2
Carcinoma/ Basal Cell	AHL Amyloidosis	2
Carcinoma/ Basal Cell	Bronchiectasis	2
Carcinoma/ Basal Cell	Immunoglobulin Light-chain Amyloidosis	2
Carcinoma/ Basal Cell	Lymphoma/ Non-Hodgkin	2
Carcinoma/ Basal Cell	Sjogren's Syndrome	2
Carcinoma/ Basal Cell	Waldenstrom Macroglobulinemia	2
Carcinoma/ Renal Cell	AA Amyloidosis	2
Carcinoma/ Renal Cell	Agammaglobulinemia	2
Carcinoma/ Renal Cell	Arthritis/ Reumatoid	2
Carcinoma/ Renal Cell	Behcet Syndrome	2
Carcinoma/ Renal Cell	Bronchiectasis	2
Carcinoma/ Renal Cell	Castleman Disease	2
Carcinoma/ Renal Cell	Chronic recurrent multifocal osteomyelitis	2
Carcinoma/ Renal Cell	Cryopyrin-Associated Periodic Syndromes	2
Carcinoma/ Renal Cell	Cystic Fibrosis	2
Carcinoma/ Renal Cell	Familial Mediterranean Fever	2
Carcinoma/ Renal Cell	Gout	2
Carcinoma/ Renal Cell	Inflammatory Bowel Diseases	2
Carcinoma/ Renal Cell	Lupus Erythematosus Systemic	2
Carcinoma/ Renal Cell	Lymphoma/ Non-Hodgkin	2
Carcinoma/ Renal Cell	Mevalonate Kinase Deficiency	2
Carcinoma/ Renal Cell	Periodic fever/ familial/ autosomal dominant	2
Carcinoma/ Renal Cell	Polyarteritis Nodosa	2
Carcinoma/ Renal Cell	Schnitzler Syndrome	2
Carcinoma/ Renal Cell	Spondylitis/ Ankylosing	2
Carcinoma/ Renal Cell	Waldenstrom Macroglobulinemia	2
Castleman Disease	AA Amyloidosis	2
Castleman Disease	Agammaglobulinemia	2
Castleman Disease	Arthritis/ Reumatoid	2
Castleman Disease	Behcet Syndrome	2
Castleman Disease	Bronchiectasis	2
Castleman Disease	Carcinoma/ Renal Cell	2
Castleman Disease	Chronic recurrent multifocal osteomyelitis	2
Castleman Disease	Cryopyrin-Associated Periodic Syndromes	2
Castleman Disease	Cystic Fibrosis	2
Castleman Disease	Familial Mediterranean Fever	2
Castleman Disease	Gout	2
Castleman Disease	Inflammatory Bowel Diseases	2
Castleman Disease	Lupus Erythematosus Systemic	2
Castleman Disease	Lymphoma/ Non-Hodgkin	2
Castleman Disease	Mevalonate Kinase Deficiency	2
Castleman Disease	Periodic fever/ familial/ autosomal dominant	2
Castleman Disease	Polyarteritis Nodosa	2
Castleman Disease	Schnitzler Syndrome	2
Castleman Disease	Spondylitis/ Ankylosing	2
Castleman Disease	Waldenstrom Macroglobulinemia	2
Cerebral Amyloid Angiopathy/ APP-related	AA Amyloidosis	2
Cerebral Amyloid Angiopathy/ APP-related	AH Amyloidosis	2
Cerebral Amyloid Angiopathy/ APP-related	AHL Amyloidosis	2
Cerebral Amyloid Angiopathy/ APP-related	Amyloidosis/ Primary Cutaneous	2
Cerebral Amyloid Angiopathy/ APP-related	Apolipoprotein A-II associated Amyloidosis	2
Cerebral Amyloid Angiopathy/ APP-related	Apolipoprotein A-IV associated Amyloidosis	2
Cerebral Amyloid Angiopathy/ APP-related	Apolipoprotein C-II associated Amyloidosis	2
Cerebral Amyloid Angiopathy/ APP-related	Apolipoprotein C-III associated Amyloidosis	2
Cerebral Amyloid Angiopathy/ APP-related	Creutzfeldt-Jakob Syndrome	2
Cerebral Amyloid Angiopathy/ APP-related	Diabetes Mellitus/ Type 2	2
Cerebral Amyloid Angiopathy/ APP-related	Enfuvirtide-induced Amyloidosis	2
Cerebral Amyloid Angiopathy/ APP-related	Hereditary Cerebral Amyloid Angiopathy/ Icelandic Type	2
Cerebral Amyloid Angiopathy/ APP-related	Immunoglobulin Light-chain Amyloidosis	2
Cerebral Amyloid Angiopathy/ APP-related	Leukocyte chemotactic factor 2 Amyloidosis	2
Cerebral Amyloid Angiopathy/ APP-related	Localized insulin-derived Amyloidosis	2
Cerebral Amyloid Angiopathy/ APP-related	Somatostatin derived amyloidosis	2
Cerebral Amyloid Angiopathy/ APP-related	Thyroid Cancer/ Medullary	2
Cerebral Amyloid Angiopathy/ APP-related	Wild type beta-2-microglobulin-related Amyloidosis	2
Chronic recurrent multifocal osteomyelitis	AA Amyloidosis	2
Chronic recurrent multifocal osteomyelitis	Agammaglobulinemia	2
Chronic recurrent multifocal osteomyelitis	Arthritis/ Reumatoid	2
Chronic recurrent multifocal osteomyelitis	Behcet Syndrome	2
Chronic recurrent multifocal osteomyelitis	Bronchiectasis	2
Chronic recurrent multifocal osteomyelitis	Carcinoma/ Renal Cell	2
Chronic recurrent multifocal osteomyelitis	Castleman Disease	2
Chronic recurrent multifocal osteomyelitis	Cryopyrin-Associated Periodic Syndromes	2
Chronic recurrent multifocal osteomyelitis	Cystic Fibrosis	2
Chronic recurrent multifocal osteomyelitis	Familial Mediterranean Fever	2
Chronic recurrent multifocal osteomyelitis	Gout	2
Chronic recurrent multifocal osteomyelitis	Inflammatory Bowel Diseases	2
Chronic recurrent multifocal osteomyelitis	Lupus Erythematosus Systemic	2
Chronic recurrent multifocal osteomyelitis	Lymphoma/ Non-Hodgkin	2
Chronic recurrent multifocal osteomyelitis	Mevalonate Kinase Deficiency	2
Chronic recurrent multifocal osteomyelitis	Periodic fever/ familial/ autosomal dominant	2
Chronic recurrent multifocal osteomyelitis	Polyarteritis Nodosa	2
Chronic recurrent multifocal osteomyelitis	Schnitzler Syndrome	2
Chronic recurrent multifocal osteomyelitis	Spondylitis/ Ankylosing	2
Chronic recurrent multifocal osteomyelitis	Waldenstrom Macroglobulinemia	2
Corneal dystrophy/ gelatinous drop-like	Alzheimer Disease	2
Corneal dystrophy/ gelatinous drop-like	Dementia/ familial British	2
Corneal dystrophy/ gelatinous drop-like	Dementia/ familial Danish	2
Corneal dystrophy/ gelatinous drop-like	Lattice corneal dystrophy type 1	2
Creutzfeldt-Jakob Syndrome	AA Amyloidosis	2
Creutzfeldt-Jakob Syndrome	AH Amyloidosis	2
Creutzfeldt-Jakob Syndrome	AHL Amyloidosis	2
Creutzfeldt-Jakob Syndrome	Alzheimer Disease	2
Creutzfeldt-Jakob Syndrome	Amyloidosis/ Primary Cutaneous	2
Creutzfeldt-Jakob Syndrome	Apolipoprotein A-II associated Amyloidosis	2
Creutzfeldt-Jakob Syndrome	Apolipoprotein A-IV associated Amyloidosis	2
Creutzfeldt-Jakob Syndrome	Apolipoprotein C-II associated Amyloidosis	2
Creutzfeldt-Jakob Syndrome	Apolipoprotein C-III associated Amyloidosis	2
Creutzfeldt-Jakob Syndrome	Cerebral Amyloid Angiopathy/ APP-related	2
Creutzfeldt-Jakob Syndrome	Dementia/ familial British	2
Creutzfeldt-Jakob Syndrome	Dementia/ familial Danish	2
Creutzfeldt-Jakob Syndrome	Diabetes Mellitus/ Type 2	2
Creutzfeldt-Jakob Syndrome	Enfuvirtide-induced Amyloidosis	2
Creutzfeldt-Jakob Syndrome	Immunoglobulin Light-chain Amyloidosis	2
Creutzfeldt-Jakob Syndrome	Leukocyte chemotactic factor 2 Amyloidosis	2
Creutzfeldt-Jakob Syndrome	Localized insulin-derived Amyloidosis	2
Creutzfeldt-Jakob Syndrome	PrP Systemic Amyloidosis	2
Creutzfeldt-Jakob Syndrome	Somatostatin derived amyloidosis	2
Creutzfeldt-Jakob Syndrome	Thyroid Cancer/ Medullary	2
Creutzfeldt-Jakob Syndrome	Wild type beta-2-microglobulin-related Amyloidosis	2
Cryopyrin-Associated Periodic Syndromes	AA Amyloidosis	2
Cryopyrin-Associated Periodic Syndromes	Agammaglobulinemia	2
Cryopyrin-Associated Periodic Syndromes	Arthritis/ Reumatoid	2
Cryopyrin-Associated Periodic Syndromes	Behcet Syndrome	2
Cryopyrin-Associated Periodic Syndromes	Bronchiectasis	2
Cryopyrin-Associated Periodic Syndromes	Carcinoma/ Renal Cell	2
Cryopyrin-Associated Periodic Syndromes	Castleman Disease	2
Cryopyrin-Associated Periodic Syndromes	Chronic recurrent multifocal osteomyelitis	2
Cryopyrin-Associated Periodic Syndromes	Cystic Fibrosis	2
Cryopyrin-Associated Periodic Syndromes	Familial Mediterranean Fever	2
Cryopyrin-Associated Periodic Syndromes	Gout	2
Cryopyrin-Associated Periodic Syndromes	Inflammatory Bowel Diseases	2
Cryopyrin-Associated Periodic Syndromes	Lupus Erythematosus Systemic	2
Cryopyrin-Associated Periodic Syndromes	Lymphoma/ Non-Hodgkin	2
Cryopyrin-Associated Periodic Syndromes	Mevalonate Kinase Deficiency	2
Cryopyrin-Associated Periodic Syndromes	Periodic fever/ familial/ autosomal dominant	2
Cryopyrin-Associated Periodic Syndromes	Polyarteritis Nodosa	2
Cryopyrin-Associated Periodic Syndromes	Schnitzler Syndrome	2
Cryopyrin-Associated Periodic Syndromes	Spondylitis/ Ankylosing	2
Cryopyrin-Associated Periodic Syndromes	Waldenstrom Macroglobulinemia	2
Cystic Fibrosis	AA Amyloidosis	2
Cystic Fibrosis	Agammaglobulinemia	2
Cystic Fibrosis	Behcet Syndrome	2
Cystic Fibrosis	Bronchiectasis	2
Cystic Fibrosis	Carcinoma/ Renal Cell	2
Cystic Fibrosis	Castleman Disease	2
Cystic Fibrosis	Chronic recurrent multifocal osteomyelitis	2
Cystic Fibrosis	Cryopyrin-Associated Periodic Syndromes	2
Cystic Fibrosis	Familial Mediterranean Fever	2
Cystic Fibrosis	Gout	2
Cystic Fibrosis	Inflammatory Bowel Diseases	2
Cystic Fibrosis	Lupus Erythematosus Systemic	2
Cystic Fibrosis	Lymphoma/ Non-Hodgkin	2
Cystic Fibrosis	Mevalonate Kinase Deficiency	2
Cystic Fibrosis	Periodic fever/ familial/ autosomal dominant	2
Cystic Fibrosis	Polyarteritis Nodosa	2
Cystic Fibrosis	Schnitzler Syndrome	2
Cystic Fibrosis	Waldenstrom Macroglobulinemia	2
Dementia/ familial British	AH Amyloidosis	2
Dementia/ familial British	AHL Amyloidosis	2
Dementia/ familial British	Amyloidosis/ Primary Cutaneous	2
Dementia/ familial British	Apolipoprotein A-II associated Amyloidosis	2
Dementia/ familial British	Apolipoprotein A-IV associated Amyloidosis	2
Dementia/ familial British	Apolipoprotein C-II associated Amyloidosis	2
Dementia/ familial British	Apolipoprotein C-III associated Amyloidosis	2
Dementia/ familial British	Corneal dystrophy/ gelatinous drop-like	2
Dementia/ familial British	Creutzfeldt-Jakob Syndrome	2
Dementia/ familial British	Down Syndrome	2
Dementia/ familial British	Enfuvirtide-induced Amyloidosis	2
Dementia/ familial British	Hereditary Cerebral Amyloid Angiopathy/ Icelandic Type	2
Dementia/ familial British	Lattice corneal dystrophy type 1	2
Dementia/ familial British	Leukocyte chemotactic factor 2 Amyloidosis	2
Dementia/ familial British	Localized insulin-derived Amyloidosis	2
Dementia/ familial British	Somatostatin derived amyloidosis	2
Dementia/ familial British	Thyroid Cancer/ Medullary	2
Dementia/ familial British	Wild type beta-2-microglobulin-related Amyloidosis	2
Dementia/ familial Danish	AH Amyloidosis	2
Dementia/ familial Danish	AHL Amyloidosis	2
Dementia/ familial Danish	Amyloidosis/ Primary Cutaneous	2
Dementia/ familial Danish	Apolipoprotein A-II associated Amyloidosis	2
Dementia/ familial Danish	Apolipoprotein A-IV associated Amyloidosis	2
Dementia/ familial Danish	Apolipoprotein C-II associated Amyloidosis	2
Dementia/ familial Danish	Apolipoprotein C-III associated Amyloidosis	2
Dementia/ familial Danish	Corneal dystrophy/ gelatinous drop-like	2
Dementia/ familial Danish	Creutzfeldt-Jakob Syndrome	2
Dementia/ familial Danish	Enfuvirtide-induced Amyloidosis	2
Dementia/ familial Danish	Hereditary Cerebral Amyloid Angiopathy/ Icelandic Type	2
Dementia/ familial Danish	Lattice corneal dystrophy type 1	2
Dementia/ familial Danish	Leukocyte chemotactic factor 2 Amyloidosis	2
Dementia/ familial Danish	Localized insulin-derived Amyloidosis	2
Dementia/ familial Danish	Somatostatin derived amyloidosis	2
Dementia/ familial Danish	Thyroid Cancer/ Medullary	2
Dementia/ familial Danish	Wild type beta-2-microglobulin-related Amyloidosis	2
Diabetes Mellitus/ Type 4	AH Amyloidosis	2
Diabetes Mellitus/ Type 5	AHL Amyloidosis	2
Diabetes Mellitus/ Type 8	Amyloidosis/ Primary Cutaneous	2
Diabetes Mellitus/ Type 11	Apolipoprotein A-II associated Amyloidosis	2
Diabetes Mellitus/ Type 12	Apolipoprotein A-IV associated Amyloidosis	2
Diabetes Mellitus/ Type 13	Apolipoprotein C-II associated Amyloidosis	2
Diabetes Mellitus/ Type 14	Apolipoprotein C-III associated Amyloidosis	2
Diabetes Mellitus/ Type 23	Cerebral Amyloid Angiopathy/ APP-related	2
Diabetes Mellitus/ Type 27	Creutzfeldt-Jakob Syndrome	2
Diabetes Mellitus/ Type 34	Enfuvirtide-induced Amyloidosis	2
Diabetes Mellitus/ Type 51	Leukocyte chemotactic factor 2 Amyloidosis	2
Diabetes Mellitus/ Type 54	Localized insulin-derived Amyloidosis	2
Diabetes Mellitus/ Type 58	Meretoja Syndrome	2
Diabetes Mellitus/ Type 71	Somatostatin derived amyloidosis	2
Diabetes Mellitus/ Type 73	Thyroid Cancer/ Medullary	2
Diabetes Mellitus/ Type 76	Wild type beta-2-microglobulin-related Amyloidosis	2
Down Syndrome	Dementia/ familial British	2
Down Syndrome	Meretoja Syndrome	2
Enfuvirtide-induced Amyloidosis	AA Amyloidosis	2
Enfuvirtide-induced Amyloidosis	AH Amyloidosis	2
Enfuvirtide-induced Amyloidosis	AHL Amyloidosis	2
Enfuvirtide-induced Amyloidosis	Alzheimer Disease	2
Enfuvirtide-induced Amyloidosis	Amyloidosis/ Primary Cutaneous	2
Enfuvirtide-induced Amyloidosis	Apolipoprotein A-I associated Amyloidosis	2
Enfuvirtide-induced Amyloidosis	Cerebral Amyloid Angiopathy/ APP-related	2
Enfuvirtide-induced Amyloidosis	Creutzfeldt-Jakob Syndrome	2
Enfuvirtide-induced Amyloidosis	Dementia/ familial British	2
Enfuvirtide-induced Amyloidosis	Dementia/ familial Danish	2
Enfuvirtide-induced Amyloidosis	Diabetes Mellitus/ Type 2	2
Enfuvirtide-induced Amyloidosis	Immunoglobulin Light-chain Amyloidosis	2
Enfuvirtide-induced Amyloidosis	Leukocyte chemotactic factor 2 Amyloidosis	2
Enfuvirtide-induced Amyloidosis	Meretoja Syndrome	2
Enfuvirtide-induced Amyloidosis	Wild type beta-2-microglobulin-related Amyloidosis	2
Familial Mediterranean Fever	AA Amyloidosis	2
Familial Mediterranean Fever	Agammaglobulinemia	2
Familial Mediterranean Fever	Arthritis/ Reumatoid	2
Familial Mediterranean Fever	Behcet Syndrome	2
Familial Mediterranean Fever	Bronchiectasis	2
Familial Mediterranean Fever	Carcinoma/ Renal Cell	2
Familial Mediterranean Fever	Castleman Disease	2
Familial Mediterranean Fever	Chronic recurrent multifocal osteomyelitis	2
Familial Mediterranean Fever	Cryopyrin-Associated Periodic Syndromes	2
Familial Mediterranean Fever	Cystic Fibrosis	2
Familial Mediterranean Fever	Gout	2
Familial Mediterranean Fever	Inflammatory Bowel Diseases	2
Familial Mediterranean Fever	Lupus Erythematosus Systemic	2
Familial Mediterranean Fever	Lymphoma/ Non-Hodgkin	2
Familial Mediterranean Fever	Mevalonate Kinase Deficiency	2
Familial Mediterranean Fever	Periodic fever/ familial/ autosomal dominant	2
Familial Mediterranean Fever	Polyarteritis Nodosa	2
Familial Mediterranean Fever	Schnitzler Syndrome	2
Familial Mediterranean Fever	Spondylitis/ Ankylosing	2
Familial Mediterranean Fever	Waldenstrom Macroglobulinemia	2
Gout	AA Amyloidosis	2
Gout	Agammaglobulinemia	2
Gout	Arthritis/ Reumatoid	2
Gout	Behcet Syndrome	2
Gout	Bronchiectasis	2
Gout	Carcinoma/ Renal Cell	2
Gout	Castleman Disease	2
Gout	Chronic recurrent multifocal osteomyelitis	2
Gout	Cryopyrin-Associated Periodic Syndromes	2
Gout	Cystic Fibrosis	2
Gout	Familial Mediterranean Fever	2
Gout	Inflammatory Bowel Diseases	2
Gout	Lupus Erythematosus Systemic	2
Gout	Lymphoma/ Non-Hodgkin	2
Gout	Mevalonate Kinase Deficiency	2
Gout	Periodic fever/ familial/ autosomal dominant	2
Gout	Polyarteritis Nodosa	2
Gout	Schnitzler Syndrome	2
Gout	Spondylitis/ Ankylosing	2
Gout	Waldenstrom Macroglobulinemia	2
Hereditary Cerebral Amyloid Angiopathy/ Icelandic Type	Alzheimer Disease	2
Hereditary Cerebral Amyloid Angiopathy/ Icelandic Type	Cerebral Amyloid Angiopathy/ APP-related	2
Hereditary Cerebral Amyloid Angiopathy/ Icelandic Type	Dementia/ familial British	2
Hereditary Cerebral Amyloid Angiopathy/ Icelandic Type	Dementia/ familial Danish	2
Hereditary Cerebral Amyloid Angiopathy/ Icelandic Type	Meretoja Syndrome	2
Immunoglobulin Light-chain Amyloidosis	AH Amyloidosis	2
Immunoglobulin Light-chain Amyloidosis	Apolipoprotein A-II associated Amyloidosis	2
Immunoglobulin Light-chain Amyloidosis	Apolipoprotein A-IV associated Amyloidosis	2
Immunoglobulin Light-chain Amyloidosis	Apolipoprotein C-II associated Amyloidosis	2
Immunoglobulin Light-chain Amyloidosis	Apolipoprotein C-III associated Amyloidosis	2
Immunoglobulin Light-chain Amyloidosis	Bowen's Disease	2
Immunoglobulin Light-chain Amyloidosis	Bronchiectasis	2
Immunoglobulin Light-chain Amyloidosis	Carcinoma/ Basal Cell	2
Immunoglobulin Light-chain Amyloidosis	Cerebral Amyloid Angiopathy/ APP-related	2
Immunoglobulin Light-chain Amyloidosis	Creutzfeldt-Jakob Syndrome	2
Immunoglobulin Light-chain Amyloidosis	Enfuvirtide-induced Amyloidosis	2
Immunoglobulin Light-chain Amyloidosis	Keratosis Seborrheic	2
Immunoglobulin Light-chain Amyloidosis	Leukocyte chemotactic factor 2 Amyloidosis	2
Immunoglobulin Light-chain Amyloidosis	Localized insulin-derived Amyloidosis	2
Immunoglobulin Light-chain Amyloidosis	Lymphoma/ Non-Hodgkin	2
Immunoglobulin Light-chain Amyloidosis	Meretoja Syndrome	2
Immunoglobulin Light-chain Amyloidosis	Multiple Endocrine Neoplasia Type 2a	2
Immunoglobulin Light-chain Amyloidosis	Mycosis Fungoides	2
Immunoglobulin Light-chain Amyloidosis	Sjogren's Syndrome	2
Immunoglobulin Light-chain Amyloidosis	Somatostatin derived amyloidosis	2
Immunoglobulin Light-chain Amyloidosis	Thyroid Cancer/ Medullary	2
Immunoglobulin Light-chain Amyloidosis	Waldenstrom Macroglobulinemia	2
Immunoglobulin Light-chain Amyloidosis	Wild type beta-2-microglobulin-related Amyloidosis	2
Inflammatory Bowel Diseases	AA Amyloidosis	2
Inflammatory Bowel Diseases	Agammaglobulinemia	2
Inflammatory Bowel Diseases	Arthritis/ Reumatoid	2
Inflammatory Bowel Diseases	Behcet Syndrome	2
Inflammatory Bowel Diseases	Bronchiectasis	2
Inflammatory Bowel Diseases	Carcinoma/ Renal Cell	2
Inflammatory Bowel Diseases	Castleman Disease	2
Inflammatory Bowel Diseases	Chronic recurrent multifocal osteomyelitis	2
Inflammatory Bowel Diseases	Cryopyrin-Associated Periodic Syndromes	2
Inflammatory Bowel Diseases	Cystic Fibrosis	2
Inflammatory Bowel Diseases	Familial Mediterranean Fever	2
Inflammatory Bowel Diseases	Gout	2
Inflammatory Bowel Diseases	Lupus Erythematosus Systemic	2
Inflammatory Bowel Diseases	Lymphoma/ Non-Hodgkin	2
Inflammatory Bowel Diseases	Mevalonate Kinase Deficiency	2
Inflammatory Bowel Diseases	Periodic fever/ familial/ autosomal dominant	2
Inflammatory Bowel Diseases	Polyarteritis Nodosa	2
Inflammatory Bowel Diseases	Schnitzler Syndrome	2
Inflammatory Bowel Diseases	Spondylitis/ Ankylosing	2
Inflammatory Bowel Diseases	Waldenstrom Macroglobulinemia	2
Keratosis Seborrheic	AHL Amyloidosis	2
Keratosis Seborrheic	Bronchiectasis	2
Keratosis Seborrheic	Immunoglobulin Light-chain Amyloidosis	2
Keratosis Seborrheic	Lymphoma/ Non-Hodgkin	2
Keratosis Seborrheic	Sjogren's Syndrome	2
Keratosis Seborrheic	Waldenstrom Macroglobulinemia	2
Lattice corneal dystrophy type 5	Alzheimer Disease	2
Lattice corneal dystrophy type 25	Corneal dystrophy/ gelatinous drop-like	2
Lattice corneal dystrophy type 29	Dementia/ familial British	2
Lattice corneal dystrophy type 30	Dementia/ familial Danish	2
Leukocyte chemotactic factor 2 Amyloidosis	AA Amyloidosis	2
Leukocyte chemotactic factor 2 Amyloidosis	AH Amyloidosis	2
Leukocyte chemotactic factor 2 Amyloidosis	AHL Amyloidosis	2
Leukocyte chemotactic factor 2 Amyloidosis	Alzheimer Disease	2
Leukocyte chemotactic factor 2 Amyloidosis	Amyloidosis/ Primary Cutaneous	2
Leukocyte chemotactic factor 2 Amyloidosis	Apolipoprotein A-II associated Amyloidosis	2
Leukocyte chemotactic factor 2 Amyloidosis	Apolipoprotein A-IV associated Amyloidosis	2
Leukocyte chemotactic factor 2 Amyloidosis	Apolipoprotein C-II associated Amyloidosis	2
Leukocyte chemotactic factor 2 Amyloidosis	Apolipoprotein C-III associated Amyloidosis	2
Leukocyte chemotactic factor 2 Amyloidosis	Cerebral Amyloid Angiopathy/ APP-related	2
Leukocyte chemotactic factor 2 Amyloidosis	Creutzfeldt-Jakob Syndrome	2
Leukocyte chemotactic factor 2 Amyloidosis	Dementia/ familial British	2
Leukocyte chemotactic factor 2 Amyloidosis	Dementia/ familial Danish	2
Leukocyte chemotactic factor 2 Amyloidosis	Diabetes Mellitus/ Type 2	2
Leukocyte chemotactic factor 2 Amyloidosis	Enfuvirtide-induced Amyloidosis	2
Leukocyte chemotactic factor 2 Amyloidosis	Immunoglobulin Light-chain Amyloidosis	2
Leukocyte chemotactic factor 2 Amyloidosis	Localized insulin-derived Amyloidosis	2
Leukocyte chemotactic factor 2 Amyloidosis	Meretoja Syndrome	2
Leukocyte chemotactic factor 2 Amyloidosis	Somatostatin derived amyloidosis	2
Leukocyte chemotactic factor 2 Amyloidosis	Thyroid Cancer/ Medullary	2
Leukocyte chemotactic factor 2 Amyloidosis	Wild type beta-2-microglobulin-related Amyloidosis	2
Lewy Body Disease	Alzheimer Disease	2
Localized insulin-derived Amyloidosis	AA Amyloidosis	2
Localized insulin-derived Amyloidosis	AH Amyloidosis	2
Localized insulin-derived Amyloidosis	AHL Amyloidosis	2
Localized insulin-derived Amyloidosis	Alzheimer Disease	2
Localized insulin-derived Amyloidosis	Amyloidosis/ Primary Cutaneous	2
Localized insulin-derived Amyloidosis	Apolipoprotein A-I associated Amyloidosis	2
Localized insulin-derived Amyloidosis	Cerebral Amyloid Angiopathy/ APP-related	2
Localized insulin-derived Amyloidosis	Creutzfeldt-Jakob Syndrome	2
Localized insulin-derived Amyloidosis	Dementia/ familial British	2
Localized insulin-derived Amyloidosis	Dementia/ familial Danish	2
Localized insulin-derived Amyloidosis	Diabetes Mellitus/ Type 2	2
Localized insulin-derived Amyloidosis	Immunoglobulin Light-chain Amyloidosis	2
Localized insulin-derived Amyloidosis	Leukocyte chemotactic factor 2 Amyloidosis	2
Localized insulin-derived Amyloidosis	Meretoja Syndrome	2
Localized insulin-derived Amyloidosis	Wild type beta-2-microglobulin-related Amyloidosis	2
Lupus Erythematosus Systemic	AA Amyloidosis	2
Lupus Erythematosus Systemic	Agammaglobulinemia	2
Lupus Erythematosus Systemic	Behcet Syndrome	2
Lupus Erythematosus Systemic	Bronchiectasis	2
Lupus Erythematosus Systemic	Carcinoma/ Renal Cell	2
Lupus Erythematosus Systemic	Castleman Disease	2
Lupus Erythematosus Systemic	Chronic recurrent multifocal osteomyelitis	2
Lupus Erythematosus Systemic	Cryopyrin-Associated Periodic Syndromes	2
Lupus Erythematosus Systemic	Cystic Fibrosis	2
Lupus Erythematosus Systemic	Familial Mediterranean Fever	2
Lupus Erythematosus Systemic	Gout	2
Lupus Erythematosus Systemic	Inflammatory Bowel Diseases	2
Lupus Erythematosus Systemic	Mevalonate Kinase Deficiency	2
Lupus Erythematosus Systemic	Periodic fever/ familial/ autosomal dominant	2
Lupus Erythematosus Systemic	Polyarteritis Nodosa	2
Lupus Erythematosus Systemic	Schnitzler Syndrome	2
Lupus Erythematosus Systemic	Waldenstrom Macroglobulinemia	2
Lymphoma/ Non-Hodgkin	AA Amyloidosis	2
Lymphoma/ Non-Hodgkin	Agammaglobulinemia	2
Lymphoma/ Non-Hodgkin	AHL Amyloidosis	2
Lymphoma/ Non-Hodgkin	Amyloidosis/ Primary Cutaneous	2
Lymphoma/ Non-Hodgkin	Arthritis/ Reumatoid	2
Lymphoma/ Non-Hodgkin	Behcet Syndrome	2
Lymphoma/ Non-Hodgkin	Bowen's Disease	2
Lymphoma/ Non-Hodgkin	Carcinoma/ Basal Cell	2
Lymphoma/ Non-Hodgkin	Carcinoma/ Renal Cell	2
Lymphoma/ Non-Hodgkin	Castleman Disease	2
Lymphoma/ Non-Hodgkin	Chronic recurrent multifocal osteomyelitis	2
Lymphoma/ Non-Hodgkin	Cryopyrin-Associated Periodic Syndromes	2
Lymphoma/ Non-Hodgkin	Cystic Fibrosis	2
Lymphoma/ Non-Hodgkin	Familial Mediterranean Fever	2
Lymphoma/ Non-Hodgkin	Gout	2
Lymphoma/ Non-Hodgkin	Immunoglobulin Light-chain Amyloidosis	2
Lymphoma/ Non-Hodgkin	Inflammatory Bowel Diseases	2
Lymphoma/ Non-Hodgkin	Keratosis Seborrheic	2
Lymphoma/ Non-Hodgkin	Mevalonate Kinase Deficiency	2
Lymphoma/ Non-Hodgkin	Multiple Endocrine Neoplasia Type 2a	2
Lymphoma/ Non-Hodgkin	Periodic fever/ familial/ autosomal dominant	2
Lymphoma/ Non-Hodgkin	Polyarteritis Nodosa	2
Lymphoma/ Non-Hodgkin	Schnitzler Syndrome	2
Lymphoma/ Non-Hodgkin	Sjogren's Syndrome	2
Lymphoma/ Non-Hodgkin	Spondylitis/ Ankylosing	2
Meretoja Syndrome	AA Amyloidosis	2
Meretoja Syndrome	AH Amyloidosis	2
Meretoja Syndrome	AHL Amyloidosis	2
Meretoja Syndrome	Amyloidosis/ Primary Cutaneous	2
Meretoja Syndrome	Apolipoprotein A-I associated Amyloidosis	2
Meretoja Syndrome	Apolipoprotein A-II associated Amyloidosis	2
Meretoja Syndrome	Apolipoprotein A-IV associated Amyloidosis	2
Meretoja Syndrome	Apolipoprotein C-II associated Amyloidosis	2
Meretoja Syndrome	Apolipoprotein C-III associated Amyloidosis	2
Meretoja Syndrome	Diabetes Mellitus/ Type 2	2
Meretoja Syndrome	Down Syndrome	2
Meretoja Syndrome	Enfuvirtide-induced Amyloidosis	2
Meretoja Syndrome	Hereditary Cerebral Amyloid Angiopathy/ Icelandic Type	2
Meretoja Syndrome	Immunoglobulin Light-chain Amyloidosis	2
Meretoja Syndrome	Leukocyte chemotactic factor 2 Amyloidosis	2
Meretoja Syndrome	Localized insulin-derived Amyloidosis	2
Meretoja Syndrome	Somatostatin derived amyloidosis	2
Meretoja Syndrome	Thyroid Cancer/ Medullary	2
Meretoja Syndrome	Wild type beta-2-microglobulin-related Amyloidosis	2
Mevalonate Kinase Deficiency	AA Amyloidosis	2
Mevalonate Kinase Deficiency	Agammaglobulinemia	2
Mevalonate Kinase Deficiency	Arthritis/ Reumatoid	2
Mevalonate Kinase Deficiency	Behcet Syndrome	2
Mevalonate Kinase Deficiency	Bronchiectasis	2
Mevalonate Kinase Deficiency	Carcinoma/ Renal Cell	2
Mevalonate Kinase Deficiency	Castleman Disease	2
Mevalonate Kinase Deficiency	Chronic recurrent multifocal osteomyelitis	2
Mevalonate Kinase Deficiency	Cryopyrin-Associated Periodic Syndromes	2
Mevalonate Kinase Deficiency	Cystic Fibrosis	2
Mevalonate Kinase Deficiency	Familial Mediterranean Fever	2
Mevalonate Kinase Deficiency	Gout	2
Mevalonate Kinase Deficiency	Inflammatory Bowel Diseases	2
Mevalonate Kinase Deficiency	Lupus Erythematosus Systemic	2
Mevalonate Kinase Deficiency	Lymphoma/ Non-Hodgkin	2
Mevalonate Kinase Deficiency	Periodic fever/ familial/ autosomal dominant	2
Mevalonate Kinase Deficiency	Polyarteritis Nodosa	2
Mevalonate Kinase Deficiency	Schnitzler Syndrome	2
Mevalonate Kinase Deficiency	Spondylitis/ Ankylosing	2
Mevalonate Kinase Deficiency	Waldenstrom Macroglobulinemia	2
Multiple Endocrine Neoplasia Type 2a	AHL Amyloidosis	2
Multiple Endocrine Neoplasia Type 2a	Bronchiectasis	2
Multiple Endocrine Neoplasia Type 2a	Immunoglobulin Light-chain Amyloidosis	2
Multiple Endocrine Neoplasia Type 2a	Lymphoma/ Non-Hodgkin	2
Multiple Endocrine Neoplasia Type 2a	Sjogren's Syndrome	2
Multiple Endocrine Neoplasia Type 2a	Waldenstrom Macroglobulinemia	2
Mycosis Fungoides	AHL Amyloidosis	2
Mycosis Fungoides	Bronchiectasis	2
Mycosis Fungoides	Immunoglobulin Light-chain Amyloidosis	2
Periodic fever/ familial/ autosomal dominant	AA Amyloidosis	2
Periodic fever/ familial/ autosomal dominant	Agammaglobulinemia	2
Periodic fever/ familial/ autosomal dominant	Arthritis/ Reumatoid	2
Periodic fever/ familial/ autosomal dominant	Behcet Syndrome	2
Periodic fever/ familial/ autosomal dominant	Bronchiectasis	2
Periodic fever/ familial/ autosomal dominant	Carcinoma/ Renal Cell	2
Periodic fever/ familial/ autosomal dominant	Castleman Disease	2
Periodic fever/ familial/ autosomal dominant	Chronic recurrent multifocal osteomyelitis	2
Periodic fever/ familial/ autosomal dominant	Cryopyrin-Associated Periodic Syndromes	2
Periodic fever/ familial/ autosomal dominant	Cystic Fibrosis	2
Periodic fever/ familial/ autosomal dominant	Familial Mediterranean Fever	2
Periodic fever/ familial/ autosomal dominant	Gout	2
Periodic fever/ familial/ autosomal dominant	Inflammatory Bowel Diseases	2
Periodic fever/ familial/ autosomal dominant	Lupus Erythematosus Systemic	2
Periodic fever/ familial/ autosomal dominant	Lymphoma/ Non-Hodgkin	2
Periodic fever/ familial/ autosomal dominant	Mevalonate Kinase Deficiency	2
Periodic fever/ familial/ autosomal dominant	Polyarteritis Nodosa	2
Periodic fever/ familial/ autosomal dominant	Schnitzler Syndrome	2
Periodic fever/ familial/ autosomal dominant	Spondylitis/ Ankylosing	2
Periodic fever/ familial/ autosomal dominant	Waldenstrom Macroglobulinemia	2
Polyarteritis Nodosa	AA Amyloidosis	2
Polyarteritis Nodosa	Agammaglobulinemia	2
Polyarteritis Nodosa	Behcet Syndrome	2
Polyarteritis Nodosa	Bronchiectasis	2
Polyarteritis Nodosa	Carcinoma/ Renal Cell	2
Polyarteritis Nodosa	Castleman Disease	2
Polyarteritis Nodosa	Chronic recurrent multifocal osteomyelitis	2
Polyarteritis Nodosa	Cryopyrin-Associated Periodic Syndromes	2
Polyarteritis Nodosa	Cystic Fibrosis	2
Polyarteritis Nodosa	Familial Mediterranean Fever	2
Polyarteritis Nodosa	Gout	2
Polyarteritis Nodosa	Inflammatory Bowel Diseases	2
Polyarteritis Nodosa	Lupus Erythematosus Systemic	2
Polyarteritis Nodosa	Lymphoma/ Non-Hodgkin	2
Polyarteritis Nodosa	Mevalonate Kinase Deficiency	2
Polyarteritis Nodosa	Periodic fever/ familial/ autosomal dominant	2
Polyarteritis Nodosa	Schnitzler Syndrome	2
Polyarteritis Nodosa	Waldenstrom Macroglobulinemia	2
PrP Systemic Amyloidosis	Creutzfeldt-Jakob Syndrome	2
Schnitzler Syndrome	AA Amyloidosis	2
Schnitzler Syndrome	Agammaglobulinemia	2
Schnitzler Syndrome	Arthritis/ Reumatoid	2
Schnitzler Syndrome	Behcet Syndrome	2
Schnitzler Syndrome	Bronchiectasis	2
Schnitzler Syndrome	Carcinoma/ Renal Cell	2
Schnitzler Syndrome	Castleman Disease	2
Schnitzler Syndrome	Chronic recurrent multifocal osteomyelitis	2
Schnitzler Syndrome	Cryopyrin-Associated Periodic Syndromes	2
Schnitzler Syndrome	Cystic Fibrosis	2
Schnitzler Syndrome	Familial Mediterranean Fever	2
Schnitzler Syndrome	Gout	2
Schnitzler Syndrome	Inflammatory Bowel Diseases	2
Schnitzler Syndrome	Lupus Erythematosus Systemic	2
Schnitzler Syndrome	Lymphoma/ Non-Hodgkin	2
Schnitzler Syndrome	Mevalonate Kinase Deficiency	2
Schnitzler Syndrome	Periodic fever/ familial/ autosomal dominant	2
Schnitzler Syndrome	Polyarteritis Nodosa	2
Schnitzler Syndrome	Spondylitis/ Ankylosing	2
Schnitzler Syndrome	Waldenstrom Macroglobulinemia	2
Sjogren's Syndrome	AHL Amyloidosis	2
Sjogren's Syndrome	Amyloidosis/ Primary Cutaneous	2
Sjogren's Syndrome	Bowen's Disease	2
Sjogren's Syndrome	Bronchiectasis	2
Sjogren's Syndrome	Carcinoma/ Basal Cell	2
Sjogren's Syndrome	Immunoglobulin Light-chain Amyloidosis	2
Sjogren's Syndrome	Keratosis Seborrheic	2
Sjogren's Syndrome	Lymphoma/ Non-Hodgkin	2
Sjogren's Syndrome	Multiple Endocrine Neoplasia Type 2a	2
Sjogren's Syndrome	Spondylitis/ Ankylosing	2
Sjogren's Syndrome	Waldenstrom Macroglobulinemia	2
Somatostatin derived amyloidosis	AA Amyloidosis	2
Somatostatin derived amyloidosis	AH Amyloidosis	2
Somatostatin derived amyloidosis	AHL Amyloidosis	2
Somatostatin derived amyloidosis	Alzheimer Disease	2
Somatostatin derived amyloidosis	Amyloidosis/ Primary Cutaneous	2
Somatostatin derived amyloidosis	Cerebral Amyloid Angiopathy/ APP-related	2
Somatostatin derived amyloidosis	Creutzfeldt-Jakob Syndrome	2
Somatostatin derived amyloidosis	Dementia/ familial British	2
Somatostatin derived amyloidosis	Dementia/ familial Danish	2
Somatostatin derived amyloidosis	Diabetes Mellitus/ Type 2	2
Somatostatin derived amyloidosis	Immunoglobulin Light-chain Amyloidosis	2
Somatostatin derived amyloidosis	Leukocyte chemotactic factor 2 Amyloidosis	2
Somatostatin derived amyloidosis	Meretoja Syndrome	2
Somatostatin derived amyloidosis	Wild type beta-2-microglobulin-related Amyloidosis	2
Spondylitis/ Ankylosing	AA Amyloidosis	2
Spondylitis/ Ankylosing	Agammaglobulinemia	2
Spondylitis/ Ankylosing	Behcet Syndrome	2
Spondylitis/ Ankylosing	Bronchiectasis	2
Spondylitis/ Ankylosing	Carcinoma/ Renal Cell	2
Spondylitis/ Ankylosing	Castleman Disease	2
Spondylitis/ Ankylosing	Chronic recurrent multifocal osteomyelitis	2
Spondylitis/ Ankylosing	Cryopyrin-Associated Periodic Syndromes	2
Spondylitis/ Ankylosing	Familial Mediterranean Fever	2
Spondylitis/ Ankylosing	Gout	2
Spondylitis/ Ankylosing	Inflammatory Bowel Diseases	2
Spondylitis/ Ankylosing	Lymphoma/ Non-Hodgkin	2
Spondylitis/ Ankylosing	Mevalonate Kinase Deficiency	2
Spondylitis/ Ankylosing	Periodic fever/ familial/ autosomal dominant	2
Spondylitis/ Ankylosing	Schnitzler Syndrome	2
Spondylitis/ Ankylosing	Sjogren's Syndrome	2
Spondylitis/ Ankylosing	Waldenstrom Macroglobulinemia	2
Thyroid Cancer/ Medullary	AA Amyloidosis	2
Thyroid Cancer/ Medullary	AH Amyloidosis	2
Thyroid Cancer/ Medullary	AHL Amyloidosis	2
Thyroid Cancer/ Medullary	Alzheimer Disease	2
Thyroid Cancer/ Medullary	Amyloidosis/ Primary Cutaneous	2
Thyroid Cancer/ Medullary	Cerebral Amyloid Angiopathy/ APP-related	2
Thyroid Cancer/ Medullary	Creutzfeldt-Jakob Syndrome	2
Thyroid Cancer/ Medullary	Dementia/ familial British	2
Thyroid Cancer/ Medullary	Dementia/ familial Danish	2
Thyroid Cancer/ Medullary	Diabetes Mellitus/ Type 2	2
Thyroid Cancer/ Medullary	Immunoglobulin Light-chain Amyloidosis	2
Thyroid Cancer/ Medullary	Leukocyte chemotactic factor 2 Amyloidosis	2
Thyroid Cancer/ Medullary	Meretoja Syndrome	2
Thyroid Cancer/ Medullary	Wild type beta-2-microglobulin-related Amyloidosis	2
Waldenstrom Macroglobulinemia	AA Amyloidosis	2
Waldenstrom Macroglobulinemia	Agammaglobulinemia	2
Waldenstrom Macroglobulinemia	AHL Amyloidosis	2
Waldenstrom Macroglobulinemia	Amyloidosis/ Primary Cutaneous	2
Waldenstrom Macroglobulinemia	Arthritis/ Reumatoid	2
Waldenstrom Macroglobulinemia	Behcet Syndrome	2
Waldenstrom Macroglobulinemia	Bowen's Disease	2
Waldenstrom Macroglobulinemia	Carcinoma/ Basal Cell	2
Waldenstrom Macroglobulinemia	Carcinoma/ Renal Cell	2
Waldenstrom Macroglobulinemia	Castleman Disease	2
Waldenstrom Macroglobulinemia	Chronic recurrent multifocal osteomyelitis	2
Waldenstrom Macroglobulinemia	Cryopyrin-Associated Periodic Syndromes	2
Waldenstrom Macroglobulinemia	Cystic Fibrosis	2
Waldenstrom Macroglobulinemia	Familial Mediterranean Fever	2
Waldenstrom Macroglobulinemia	Gout	2
Waldenstrom Macroglobulinemia	Immunoglobulin Light-chain Amyloidosis	2
Waldenstrom Macroglobulinemia	Inflammatory Bowel Diseases	2
Waldenstrom Macroglobulinemia	Keratosis Seborrheic	2
Waldenstrom Macroglobulinemia	Lupus Erythematosus Systemic	2
Waldenstrom Macroglobulinemia	Mevalonate Kinase Deficiency	2
Waldenstrom Macroglobulinemia	Multiple Endocrine Neoplasia Type 2a	2
Waldenstrom Macroglobulinemia	Periodic fever/ familial/ autosomal dominant	2
Waldenstrom Macroglobulinemia	Polyarteritis Nodosa	2
Waldenstrom Macroglobulinemia	Schnitzler Syndrome	2
Waldenstrom Macroglobulinemia	Sjogren's Syndrome	2
Waldenstrom Macroglobulinemia	Spondylitis/ Ankylosing	2
Wild type beta-2-microglobulin-related Amyloidosis	AA Amyloidosis	2
Wild type beta-2-microglobulin-related Amyloidosis	AH Amyloidosis	2
Wild type beta-2-microglobulin-related Amyloidosis	AHL Amyloidosis	2
Wild type beta-2-microglobulin-related Amyloidosis	Amyloidosis/ Primary Cutaneous	2
Wild type beta-2-microglobulin-related Amyloidosis	Apolipoprotein A-II associated Amyloidosis	2
Wild type beta-2-microglobulin-related Amyloidosis	Apolipoprotein A-IV associated Amyloidosis	2
Wild type beta-2-microglobulin-related Amyloidosis	Apolipoprotein C-II associated Amyloidosis	2
Wild type beta-2-microglobulin-related Amyloidosis	Apolipoprotein C-III associated Amyloidosis	2
Wild type beta-2-microglobulin-related Amyloidosis	Cerebral Amyloid Angiopathy/ APP-related	2
Wild type beta-2-microglobulin-related Amyloidosis	Creutzfeldt-Jakob Syndrome	2
Wild type beta-2-microglobulin-related Amyloidosis	Dementia/ familial British	2
Wild type beta-2-microglobulin-related Amyloidosis	Dementia/ familial Danish	2
Wild type beta-2-microglobulin-related Amyloidosis	Diabetes Mellitus/ Type 2	2
Wild type beta-2-microglobulin-related Amyloidosis	Enfuvirtide-induced Amyloidosis	2
Wild type beta-2-microglobulin-related Amyloidosis	Immunoglobulin Light-chain Amyloidosis	2
Wild type beta-2-microglobulin-related Amyloidosis	Leukocyte chemotactic factor 2 Amyloidosis	2
Wild type beta-2-microglobulin-related Amyloidosis	Localized insulin-derived Amyloidosis	2
Wild type beta-2-microglobulin-related Amyloidosis	Meretoja Syndrome	2
Wild type beta-2-microglobulin-related Amyloidosis	Somatostatin derived amyloidosis	2
Wild type beta-2-microglobulin-related Amyloidosis	Thyroid Cancer/ Medullary	2
AA Amyloidosis	Alzheimer Disease	3
AA Amyloidosis	Dementia/ familial British	3
AA Amyloidosis	Dementia/ familial Danish	3
AA Amyloidosis	Diabetes Mellitus/ Type 2	3
AA Amyloidosis	Immunoglobulin Light-chain Amyloidosis	3
Alzheimer Disease	AA Amyloidosis	3
Alzheimer Disease	Diabetes Mellitus/ Type 2	3
Alzheimer Disease	Down Syndrome	3
Alzheimer Disease	Immunoglobulin Light-chain Amyloidosis	3
Alzheimer Disease	Meretoja Syndrome	3
Alzheimer Disease	Wild type beta-2-microglobulin-related Amyloidosis	3
Amyloidosis/ Primary Cutaneous	Apolipoprotein A-II associated Amyloidosis	3
Apolipoprotein A-II associated Amyloidosis	Amyloidosis/ Primary Cutaneous	3
Apolipoprotein A-II associated Amyloidosis	Apolipoprotein A-IV associated Amyloidosis	3
Apolipoprotein A-II associated Amyloidosis	Apolipoprotein C-II associated Amyloidosis	3
Apolipoprotein A-II associated Amyloidosis	Apolipoprotein C-III associated Amyloidosis	3
Apolipoprotein A-II associated Amyloidosis	Enfuvirtide-induced Amyloidosis	3
Apolipoprotein A-II associated Amyloidosis	Localized insulin-derived Amyloidosis	3
Apolipoprotein A-II associated Amyloidosis	Somatostatin derived amyloidosis	3
Apolipoprotein A-II associated Amyloidosis	Thyroid Cancer/ Medullary	3
Apolipoprotein A-IV associated Amyloidosis	Apolipoprotein A-II associated Amyloidosis	3
Apolipoprotein A-IV associated Amyloidosis	Apolipoprotein C-II associated Amyloidosis	3
Apolipoprotein A-IV associated Amyloidosis	Apolipoprotein C-III associated Amyloidosis	3
Apolipoprotein A-IV associated Amyloidosis	Enfuvirtide-induced Amyloidosis	3
Apolipoprotein A-IV associated Amyloidosis	Localized insulin-derived Amyloidosis	3
Apolipoprotein A-IV associated Amyloidosis	Somatostatin derived amyloidosis	3
Apolipoprotein A-IV associated Amyloidosis	Thyroid Cancer/ Medullary	3
Apolipoprotein C-II associated Amyloidosis	Apolipoprotein A-II associated Amyloidosis	3
Apolipoprotein C-II associated Amyloidosis	Apolipoprotein A-IV associated Amyloidosis	3
Apolipoprotein C-II associated Amyloidosis	Apolipoprotein C-III associated Amyloidosis	3
Apolipoprotein C-II associated Amyloidosis	Enfuvirtide-induced Amyloidosis	3
Apolipoprotein C-II associated Amyloidosis	Localized insulin-derived Amyloidosis	3
Apolipoprotein C-II associated Amyloidosis	Somatostatin derived amyloidosis	3
Apolipoprotein C-II associated Amyloidosis	Thyroid Cancer/ Medullary	3
Apolipoprotein C-III associated Amyloidosis	Apolipoprotein A-II associated Amyloidosis	3
Apolipoprotein C-III associated Amyloidosis	Apolipoprotein A-IV associated Amyloidosis	3
Apolipoprotein C-III associated Amyloidosis	Apolipoprotein C-II associated Amyloidosis	3
Apolipoprotein C-III associated Amyloidosis	Somatostatin derived amyloidosis	3
Apolipoprotein C-III associated Amyloidosis	Thyroid Cancer/ Medullary	3
Arthritis/ Reumatoid	Cystic Fibrosis	3
Arthritis/ Reumatoid	Polyarteritis Nodosa	3
Cerebral Amyloid Angiopathy/ APP-related	Down Syndrome	3
Cerebral Amyloid Angiopathy/ APP-related	Meretoja Syndrome	3
Creutzfeldt-Jakob Syndrome	Meretoja Syndrome	3
Cystic Fibrosis	Arthritis/ Reumatoid	3
Cystic Fibrosis	Spondylitis/ Ankylosing	3
Dementia/ familial British	AA Amyloidosis	3
Dementia/ familial British	Diabetes Mellitus/ Type 2	3
Dementia/ familial British	Immunoglobulin Light-chain Amyloidosis	3
Dementia/ familial British	Meretoja Syndrome	3
Dementia/ familial Danish	AA Amyloidosis	3
Dementia/ familial Danish	Diabetes Mellitus/ Type 2	3
Dementia/ familial Danish	Down Syndrome	3
Dementia/ familial Danish	Immunoglobulin Light-chain Amyloidosis	3
Dementia/ familial Danish	Meretoja Syndrome	3
Diabetes Mellitus/ Type 2	AA Amyloidosis	3
Diabetes Mellitus/ Type 6	Alzheimer Disease	3
Diabetes Mellitus/ Type 30	Dementia/ familial British	3
Diabetes Mellitus/ Type 31	Dementia/ familial Danish	3
Diabetes Mellitus/ Type 44	Immunoglobulin Light-chain Amyloidosis	3
Down Syndrome	Alzheimer Disease	3
Down Syndrome	Cerebral Amyloid Angiopathy/ APP-related	3
Down Syndrome	Dementia/ familial Danish	3
Enfuvirtide-induced Amyloidosis	Apolipoprotein A-II associated Amyloidosis	3
Enfuvirtide-induced Amyloidosis	Apolipoprotein A-IV associated Amyloidosis	3
Enfuvirtide-induced Amyloidosis	Apolipoprotein C-II associated Amyloidosis	3
Enfuvirtide-induced Amyloidosis	Somatostatin derived amyloidosis	3
Enfuvirtide-induced Amyloidosis	Thyroid Cancer/ Medullary	3
Immunoglobulin Light-chain Amyloidosis	AA Amyloidosis	3
Immunoglobulin Light-chain Amyloidosis	Alzheimer Disease	3
Immunoglobulin Light-chain Amyloidosis	Dementia/ familial British	3
Immunoglobulin Light-chain Amyloidosis	Dementia/ familial Danish	3
Immunoglobulin Light-chain Amyloidosis	Diabetes Mellitus/ Type 2	3
Localized insulin-derived Amyloidosis	Apolipoprotein A-II associated Amyloidosis	3
Localized insulin-derived Amyloidosis	Apolipoprotein A-IV associated Amyloidosis	3
Localized insulin-derived Amyloidosis	Apolipoprotein C-II associated Amyloidosis	3
Localized insulin-derived Amyloidosis	Somatostatin derived amyloidosis	3
Localized insulin-derived Amyloidosis	Thyroid Cancer/ Medullary	3
Lupus Erythematosus Systemic	Lymphoma/ Non-Hodgkin	3
Lupus Erythematosus Systemic	Sjogren's Syndrome	3
Lymphoma/ Non-Hodgkin	Lupus Erythematosus Systemic	3
Lymphoma/ Non-Hodgkin	Mycosis Fungoides	3
Meretoja Syndrome	Alzheimer Disease	3
Meretoja Syndrome	Cerebral Amyloid Angiopathy/ APP-related	3
Meretoja Syndrome	Creutzfeldt-Jakob Syndrome	3
Meretoja Syndrome	Dementia/ familial British	3
Meretoja Syndrome	Dementia/ familial Danish	3
Mycosis Fungoides	Lymphoma/ Non-Hodgkin	3
Mycosis Fungoides	Waldenstrom Macroglobulinemia	3
Polyarteritis Nodosa	Arthritis/ Reumatoid	3
Polyarteritis Nodosa	Spondylitis/ Ankylosing	3
Sjogren's Syndrome	Lupus Erythematosus Systemic	3
Somatostatin derived amyloidosis	Apolipoprotein A-II associated Amyloidosis	3
Somatostatin derived amyloidosis	Apolipoprotein A-IV associated Amyloidosis	3
Somatostatin derived amyloidosis	Apolipoprotein C-II associated Amyloidosis	3
Somatostatin derived amyloidosis	Apolipoprotein C-III associated Amyloidosis	3
Somatostatin derived amyloidosis	Enfuvirtide-induced Amyloidosis	3
Somatostatin derived amyloidosis	Localized insulin-derived Amyloidosis	3
Somatostatin derived amyloidosis	Thyroid Cancer/ Medullary	3
Spondylitis/ Ankylosing	Cystic Fibrosis	3
Spondylitis/ Ankylosing	Polyarteritis Nodosa	3
Thyroid Cancer/ Medullary	Apolipoprotein A-II associated Amyloidosis	3
Thyroid Cancer/ Medullary	Apolipoprotein A-IV associated Amyloidosis	3
Thyroid Cancer/ Medullary	Apolipoprotein C-II associated Amyloidosis	3
Thyroid Cancer/ Medullary	Apolipoprotein C-III associated Amyloidosis	3
Thyroid Cancer/ Medullary	Enfuvirtide-induced Amyloidosis	3
Thyroid Cancer/ Medullary	Localized insulin-derived Amyloidosis	3
Thyroid Cancer/ Medullary	Somatostatin derived amyloidosis	3
Waldenstrom Macroglobulinemia	Mycosis Fungoides	3
Wild type beta-2-microglobulin-related Amyloidosis	Alzheimer Disease	3
AHL Amyloidosis	Amyloidosis/ Primary Cutaneous	4
AHL Amyloidosis	Immunoglobulin Light-chain Amyloidosis	4
Amyloidosis/ Primary Cutaneous	AHL Amyloidosis	4
Apolipoprotein C-III associated Amyloidosis	Enfuvirtide-induced Amyloidosis	4
Apolipoprotein C-III associated Amyloidosis	Localized insulin-derived Amyloidosis	4
Arthritis/ Reumatoid	Sjogren's Syndrome	4
Bronchiectasis	Lymphoma/ Non-Hodgkin	4
Bronchiectasis	Waldenstrom Macroglobulinemia	4
Cerebral Amyloid Angiopathy/ APP-related	Dementia/ familial British	4
Creutzfeldt-Jakob Syndrome	Down Syndrome	4
Dementia/ familial British	Cerebral Amyloid Angiopathy/ APP-related	4
Down Syndrome	Creutzfeldt-Jakob Syndrome	4
Enfuvirtide-induced Amyloidosis	Apolipoprotein C-III associated Amyloidosis	4
Enfuvirtide-induced Amyloidosis	Localized insulin-derived Amyloidosis	4
Immunoglobulin Light-chain Amyloidosis	AHL Amyloidosis	4
Localized insulin-derived Amyloidosis	Apolipoprotein C-III associated Amyloidosis	4
Localized insulin-derived Amyloidosis	Enfuvirtide-induced Amyloidosis	4
Lymphoma/ Non-Hodgkin	Bronchiectasis	4
Mycosis Fungoides	Sjogren's Syndrome	4
Sjogren's Syndrome	Arthritis/ Reumatoid	4
Sjogren's Syndrome	Mycosis Fungoides	4
Waldenstrom Macroglobulinemia	Bronchiectasis	4
Alzheimer Disease	Cerebral Amyloid Angiopathy/ APP-related	5
Amyloidosis/ Primary Cutaneous	Immunoglobulin Light-chain Amyloidosis	5
Cerebral Amyloid Angiopathy/ APP-related	Alzheimer Disease	5
Cerebral Amyloid Angiopathy/ APP-related	Dementia/ familial Danish	5
Dementia/ familial Danish	Cerebral Amyloid Angiopathy/ APP-related	5
Immunoglobulin Light-chain Amyloidosis	Amyloidosis/ Primary Cutaneous	5
Lymphoma/ Non-Hodgkin	Waldenstrom Macroglobulinemia	5
Waldenstrom Macroglobulinemia	Lymphoma/ Non-Hodgkin	5
AH Amyloidosis	AHL Amyloidosis	6
AHL Amyloidosis	AH Amyloidosis	6
Alzheimer Disease	Dementia/ familial British	6
Dementia/ familial British	Alzheimer Disease	6
Alzheimer Disease	Dementia/ familial Danish	7
Amyloidosis/ Primary Cutaneous	Bowen's Disease	7
Amyloidosis/ Primary Cutaneous	Mycosis Fungoides	7
Bowen's Disease	Amyloidosis/ Primary Cutaneous	7
Bowen's Disease	Carcinoma/ Basal Cell	7
Bowen's Disease	Keratosis Seborrheic	7
Bowen's Disease	Multiple Endocrine Neoplasia Type 2a	7
Bowen's Disease	Mycosis Fungoides	7
Carcinoma/ Basal Cell	Bowen's Disease	7
Dementia/ familial Danish	Alzheimer Disease	7
Keratosis Seborrheic	Bowen's Disease	7
Keratosis Seborrheic	Mycosis Fungoides	7
Multiple Endocrine Neoplasia Type 2a	Bowen's Disease	7
Multiple Endocrine Neoplasia Type 2a	Mycosis Fungoides	7
Mycosis Fungoides	Amyloidosis/ Primary Cutaneous	7
Mycosis Fungoides	Bowen's Disease	7
Mycosis Fungoides	Keratosis Seborrheic	7
Mycosis Fungoides	Multiple Endocrine Neoplasia Type 2a	7
Amyloidosis/ Primary Cutaneous	Carcinoma/ Basal Cell	8
Amyloidosis/ Primary Cutaneous	Keratosis Seborrheic	8
Amyloidosis/ Primary Cutaneous	Multiple Endocrine Neoplasia Type 2a	8
Carcinoma/ Basal Cell	Amyloidosis/ Primary Cutaneous	8
Carcinoma/ Basal Cell	Keratosis Seborrheic	8
Carcinoma/ Basal Cell	Multiple Endocrine Neoplasia Type 2a	8
Carcinoma/ Basal Cell	Mycosis Fungoides	8
Keratosis Seborrheic	Amyloidosis/ Primary Cutaneous	8
Keratosis Seborrheic	Carcinoma/ Basal Cell	8
Keratosis Seborrheic	Multiple Endocrine Neoplasia Type 2a	8
Multiple Endocrine Neoplasia Type 2a	Amyloidosis/ Primary Cutaneous	8
Multiple Endocrine Neoplasia Type 2a	Carcinoma/ Basal Cell	8
Multiple Endocrine Neoplasia Type 2a	Keratosis Seborrheic	8
Mycosis Fungoides	Carcinoma/ Basal Cell	8
Arthritis/ Reumatoid	Mycosis Fungoides	11
Lupus Erythematosus Systemic	Mycosis Fungoides	11
Mycosis Fungoides	Arthritis/ Reumatoid	11
Mycosis Fungoides	Lupus Erythematosus Systemic	11
Mycosis Fungoides	Spondylitis/ Ankylosing	11
Spondylitis/ Ankylosing	Mycosis Fungoides	11
Dementia/ familial British	Dementia/ familial Danish	12
Dementia/ familial Danish	Dementia/ familial British	12
Lupus Erythematosus Systemic	Spondylitis/ Ankylosing	14
Spondylitis/ Ankylosing	Lupus Erythematosus Systemic	14
Arthritis/ Reumatoid	Lupus Erythematosus Systemic	16
Lupus Erythematosus Systemic	Arthritis/ Reumatoid	16
Arthritis/ Reumatoid	Spondylitis/ Ankylosing	34
Spondylitis/ Ankylosing	Arthritis/ Reumatoid	34

## Sheet: Table S8 degree
Proteins	Degree			Disease	Degree			Drugs	Degree
P11229	135			Arthritis/ Reumatoid	59			DB12010	42
P00734	127			Diabetes Mellitus/ Type 2	51			DB01224	24
P12931	118			Spondylitis/ Ankylosing	38			DB00945	20
P04150	101			Parkinson Disease	28			DB01200	20
P05556	97			Mycosis Fungoides	24			DB00334	19
P18031	65			Alzheimer Disease	20			DB00502	19
P60709	65			Cystic Fibrosis	20			DB11638	18
P56199	65			Lymphoma/ Non-Hodgkin	17			DB15035	16
P69905	63			Lupus Erythematosus/ Systemic	17			DB01186	15
P63104	62			Dementia/ familial Danish	13			DB00714	15
P27487	58			Apolipoprotein A-I associated Amyloidosis	12			DB01050	13
P05106	58			Dementia/ familial British	12			DB00005	13
P25391	58			Waldenstrom Macroglobulinemia	11			DB11800	12
P62993	57			Amyloidosis/ Primary Cutaneous	11			DB00028	12
P29353	56			Immunoglobulin Light-chain Amyloidosis	9			DB00843	11
P08865	56			Keratosis/ Seborrheic	9			DB00795	11
P02766	55			Carcinoma/ Basal Cell	9			DB06262	11
P00533	55			Meretoja Syndrome	8			DB06245	11
P07942	55			Creutzfeldt-Jakob Syndrome	8			DB00242	10
P62258	54			Sjogren's Syndrome	8			DB00836	9
P35968	53			Thyroid Cancer/ Medullary	8			DB01234	9
P63244	53			AHL Amyloidosis	8			DB12695	9
P06239	52			Multiple Endocrine Neoplasia Type 2a	8			DB00608	8
P68133	52			Bowen's Disease	7			DB00412	8
Q01959	51			AA Amyloidosis	6			DB00605	8
Q13753	51			Carcinoma/ Renal Cell	6			DB00623	8
P06241	49			Huntington Disease	6			DB04552	8
P00749	47			Down Syndrome	6			DB00656	8
O60674	47			AH Amyloidosis	6			DB09079	8
P49023	47			Cryopyrin-Associated Periodic Syndromes	5			DB05271	8
Q05397	47			Apolipoprotein A-II associated Amyloidosis	5			DB01041	7
P27986	46			Localized insulin-derived Amyloidosis	5			DB01016	7
P06756	46			Bronchiectasis	5			DB00273	7
P42336	46			Apolipoprotein C-III associated Amyloidosis	5			DB00860	7
P61769	45			Cerebral Amyloid Angiopathy/ APP-related	5			DB00635	7
P27348	45			Somatostatin derived amyloidosis	4			DB00741	7
P46782	45			Wild type beta-2-microglobulin-related Amyloidosis	4			DB00939	7
P62277	45			Lewy Body Disease	4			DB00679	7
P62241	45			Behcet Syndrome	4			DB00457	7
P02649	44			Apolipoprotein C-II associated Amyloidosis	4			DB10772	7
P23396	44			Enfuvirtide-induced Amyloidosis	4			DB01109	7
P62979	44			Gout	3			DB08896	7
P62861	44			Inflammatory Bowel Diseases	3			DB08901	7
P62857	44			Amyotrophic Lateral Sclerosis	3			DB09078	7
P39019	44			Agammaglobulinemia	3			DB02709	6
P62269	44			Gerstmann-Straussler-Scheinker Disease	3			DB01278	6
P62753	44			Leukocyte chemotactic factor 2 Amyloidosis	3			DB00482	6
P08708	44			Corneal dystrophy/ gelatinous drop-like	3			DB09221	6
P46781	44			Castleman Disease	3			DB01076	6
P62280	44			Lattice corneal dystrophy type 1	3			DB00586	6
P62266	44			Polyarteritis Nodosa	3			DB01032	6
P15880	44			Apolipoprotein A-IV associated Amyloidosis	3			DB00915	6
P62701	44			Amyloidosis/ Hereditary/ Transthyretin-Related	2			DB01043	6
P61247	44			Prolactinoma	2			DB14539	6
P62263	44			Hypotrichosis Simplex of the Scalp	2			DB00297	6
P36578	44			PrP Systemic Amyloidosis	2			DB01380	6
P62249	43			Hereditary Cerebral Amyloid Angiopathy/ Icelandic Type	2			DB00959	6
P25398	43			Schnitzler Syndrome	2			DB00620	6
P62081	43			Periodic fever/ familial/ autosomal dominant	2			DB00443	6
P62244	43			Mevalonate Kinase Deficiency	2			DB01611	6
P63220	43			Familial Mediterranean Fever	2			DB00316	6
P62841	43			Chronic recurrent multifocal osteomyelitis	2			DB00031	6
P62273	43			Wild-type transthyretin-related Amyloidosis	2			DB10770	6
P62854	43			Variably Protease-Sensitive Prionopathy	1			DB00398	6
P62851	43			Senile Seminal Vesicle Amyloidosis	1			DB00413	6
P62847	43			Pick Disease of the Brain	1			DB01235	6
P60866	43			Medin Amyloidosis	1			DB01085	5
P46783	43			Limb-girdle muscular dystrophy/ type 2B	1			DB00852	5
P42677	43			Kuru	1			DB00480	5
Q02543	43			Isolated Atrial Amyloidosis	1			DB12831	5
P18124	43			Insomnia/ Fatal Familial	1			DB00163	5
P83731	43			Hereditary lysozyme Amyloidosis	1			DB02010	5
P30050	43			Hereditary fibrinogen A alpha-chain Amyloidosis	1			DB01285	5
P46777	43			Hereditary beta-2-microglobulin-related Amyloidosis	1			DB00071	5
P62424	43			Corneal dystrophy Avellino type	1			DB01009	5
P62906	43			Calcifying Epithelial Odontogenic Tumor	1			DB00573	5
P62888	43							DB15822	5
P18621	43							DB00268	5
P02751	42							DB12147	5
P05067	42							DB15685	5
Q04917	42							DB12267	5
P31946	42							DB09564	4
P11047	42							DB01307	4
Q9Y3B8	41							DB00047	4
P17301	41							DB00046	4
P08069	40							DB00166	4
P18827	40							DB03017	4
P61981	40							DB01097	4
Q16787	40							DB00491	4
P34741	39							DB00284	4
O00468	39							DB13999	4
P23458	39							DB13998	4
Q07889	39							DB00025	4
O96013	39							DB08875	4
O15230	39							DB00338	4
Q16363	39							DB00290	4
Q16512	39							DB04216	4
Q92793	38							DB00563	4
P05412	38							DB06372	4
P08185	38							DB00040	4
Q06124	38							DB00997	4
Q13177	38							DB13928	4
P24043	38							DB11582	4
P15692	37							DB00002	4
Q14155	37							DB00863	4
Q13751	37							DB00641	4
P55268	37							DB00222	4
Q14247	36							DB00591	4
P21802	35							DB14669	4
Q14118	35							DB01254	4
Q14161	35							DB00674	4
Q13702	35							DB00112	4
P35222	34							DB09228	4
P09429	34							DB06404	4
Q04206	34							DB00013	4
P02708	34							DB00580	4
P11532	34							DB01284	4
Q9Y6N6	34							DB00749	4
Q9P286	34							DB00098	4
O75914	34							DB14003	4
P22681	33							DB11251	4
Q15052	33							DB14644	4
P05107	32							DB14545	4
P52333	32							DB00364	4
P51532	32							DB00861	4
P46939	32							DB06616	4
P06213	31							DB05434	4
Q92831	31							DB05241	4
P0DP23	30							DB09214	4
P35354	30							DB06736	4
P04626	30							DB00788	4
P15336	30							DB00712	4
Q96GM5	30							DB00554	4
Q15306	30							DB00500	4
Q969G3	30							DB00020	4
P56817	29							DB06589	4
P04439	29							DB15102	4
P16144	29							DB15494	4
P23229	29							DB13985	4
P26006	29							DB09099	4
Q92922	29							DB06663	4
Q8TAQ2	29							DB08895	4
Q12824	29							DB04716	4
O14497	29							DB00111	4
P02671	28							DB00110	4
P68104	28							DB00075	4
P13612	28							DB00451	3
Q92985	28							DB00185	3
Q14653	28							DB01120	3
P24928	28							DB00331	3
P35916	27							DB11757	3
P29083	27							DB00851	3
P10914	27							DB00541	3
Q92664	27							DB00201	3
O14896	27							DB00034	3
Q13568	27							DB00740	3
Q00403	27							DB01037	3
P52655	27							DB01367	3
P35269	27							DB00171	3
P14316	27							DB01132	3
P02743	26							DB14520	3
P48736	26							DB13949	3
P11362	26							DB00995	3
O96019	26							DB01251	3
P01024	25							DB09019	3
P05231	25							DB00855	3
P17948	25							DB04464	3
P23219	25							DB06655	3
P22607	25							DB01276	3
Q02750	24							DB01252	3
Q92993	24							DB01067	3
P15056	24							DB00912	3
P35568	24							DB00731	3
Q92835	23							DB00773	3
P19838	22							DB00694	3
P04049	22							DB00675	3
P42345	22							DB01124	3
P31785	22							DB04315	3
Q9Y230	22							DB01992	3
P0DJI9	21							DB00039	3
P0DJI8	21							DB01259	3
Q9Y4K3	21							DB04844	3
P08648	21							DB11967	3
O43639	21							DB11635	3
Q9Y4A5	21							DB12478	3
P00441	20							DB04395	3
P01308	20							DB00989	3
P02675	20							DB13025	3
P04083	20							DB14501	3
Q9Y265	20							DB14491	3
Q9NWH9	20							DB14490	3
P04637	19							DB14489	3
O15530	19							DB14488	3
P07858	19							DB01592	3
P11215	19							DB14631	3
P08631	19							DB14544	3
P00747	19							DB14543	3
P29965	19							DB14542	3
P68871	19							DB14541	3
Q03405	19							DB14540	3
P15509	19							DB14538	3
P18084	19							DB01222	3
Q9H0E9	19							DB01013	3
Q96L91	19							DB00030	3
Q9NXR8	19							DB01628	3
P37840	18							DB06725	3
P35052	18							DB01401	3
O75056	18							DB00991	3
P27797	18							DB00814	3
P14416	18							DB00469	3
P01112	18							DB00461	3
P25942	18							DB05014	3
P26010	18							DB00009	3
Q13480	18							DB08912	3
P14555	17							DB05122	3
P02647	17							DB00048	3
P36507	17							DB13151	3
P09038	17							DB11817	3
P05019	17							DB11572	3
P02679	17							DB11571	3
P14210	17							DB11300	3
Q9NPF5	17							DB08916	3
Q9H2F5	17							DB08059	3
Q9HAF1	17							DB06626	3
Q9UBU8	17							DB06101	3
Q9H7Z6	17							DB06080	3
Q8N5Y2	17							DB05932	3
Q68DK7	17							DB05075	3
Q9HCI7	17							DB04879	3
O95619	17							DB01268	3
P01008	16							DB04899	2
P24394	16							DB01064	2
P43403	16							DB15091	2
P32927	16							DB08231	2
P04141	16							DB04272	2
Q9UM11	15							DB02078	2
P42858	15							DB04786	2
P08514	15							DB01069	2
Q15303	15							DB00622	2
P05112	15							DB00477	2
P22455	15							DB00988	2
P98160	14							DB09097	2
Q07954	14							DB06333	2
P02786	14							DB06755	2
P21796	14							DB13751	2
P01137	14							DB13152	2
P02452	14							DB00100	2
P08887	14							DB00834	2
P21860	14							DB04491	2
P18564	14							DB00026	2
Q9Y4H2	14							DB00987	2
P01023	13							DB05229	2
P30405	13							DB00355	2
P36897	13							DB09029	2
P01031	13							DB00993	2
P08700	13							DB00864	2
P07766	13							DB15463	2
P04234	13							DB09037	2
P20963	13							DB16165	2
P42338	13							DB00930	2
P53708	13							DB09331	2
P0DOX8	12							DB09036	2
P0DOX7	12							DB08888	2
P21359	12							DB00515	2
Q9UDX4	12							DB01168	2
P18206	12							DB14596	2
P26951	12							DB01395	2
Q92574	12							DB09194	2
O43524	12							DB01238	2
P53420	12							DB01175	2
P35462	12							DB00907	2
P20936	12							DB00726	2
P01732	12							DB00543	2
O15146	12							DB00458	2
P29597	12							DB00454	2
P09693	12							DB00408	2
P98155	11							DB00245	2
P10909	11							DB08882	2
P04156	11							DB06335	2
P01138	11							DB06203	2
Q92934	11							DB04876	2
P02748	11							DB01261	2
P31431	11							DB00291	2
P02747	11							DB06796	2
P02746	11							DB05258	2
P02745	11							DB00678	2
Q13191	11							DB00177	2
O43915	11							DB12783	2
P98177	11							DB11632	2
Q12778	11							DB00494	2
P08123	11							DB00190	2
Q8WU20	11							DB00810	2
P08572	11							DB14481	2
P29400	11							DB11348	2
Q14031	11							DB11093	2
Q01955	11							DB01065	2
P02462	11							DB05767	2
Q8TB45	11							DB06654	2
Q8N122	11							DB02210	2
Q96B36	11							DB06779	2
Q9BVC4	11							DB06822	2
P10966	11							DB03865	2
Q8IVT5	11							DB03159	2
P04406	10							DB03136	2
P02788	10							DB02287	2
P16070	10							DB01725	2
P28223	10							DB14002	2
P15311	10							DB14001	2
P21728	10							DB11827	2
P01889	10							DB09038	2
P37173	10							DB08907	2
P13671	10							DB06292	2
P10643	10							DB14011	2
Q5UE93	10							DB14009	2
Q92844	10							DB09061	2
P49815	10							DB01394	2
Q9H981	10							DB11590	2
Q9ULG1	10							DB00626	2
P10636	9							DB06643	2
Q16602	9							DB08818	2
P37231	9							DB00877	2
P08253	9							DB02379	2
O14746	9							DB06168	2
P63261	9							DB00501	2
P08138	9							DB09265	2
Q02297	9							DB09045	2
P29350	9							DB09043	2
P35348	9							DB07335	2
P00736	9							DB05184	2
Q09428	9							DB15617	2
P57059	9							DB13257	2
P21917	9							DB03661	2
Q04912	9							DB09053	2
O14543	9							DB15444	2
P40189	9							DB11712	2
P07357	9							DB09280	2
P07358	9							DB08820	2
P13747	9							DB06423	2
Q9NX09	9							DB01204	2
P16066	8							DB06083	2
P07359	8							DB14840	2
P01009	8							DB05984	2
Q07817	8							DB12161	2
P07355	8							DB01181	2
Q05655	8							DB00531	2
P34932	8							DB05294	2
P56524	8							DB15566	2
P11142	8							DB13867	2
P03952	8							DB08906	2
P35609	8							DB01410	2
P04179	8							DB01384	2
P06881	8							DB01047	2
P30874	8							DB00896	2
P01034	8							DB00846	2
P07360	8							DB00687	2
Q13093	8							DB00663	2
Q15582	8							DB00596	2
Q13233	8							DB00588	2
P09871	8							DB00394	2
O00401	8							DB00324	2
P28335	8							DB00253	2
P08913	8							DB00240	2
P06727	8							DB00180	2
P30305	8							DB09270	2
P08908	8							DB00672	2
O95750	8							DB05210	2
Q9GZV9	8							DB00513	2
Q13797	8							DB02375	2
Q9Y2K2	8							DB14649	2
Q9Y2X7	8							DB00288	2
P07996	8							DB00065	2
P61968	8							DB00051	2
P10321	8							DB12307	2
P12110	8							DB04866	2
P12111	8							DB08984	2
A8TX70	8							DB11338	2
P12109	8							DB03959	2
A6NMZ7	8							DB00029	2
P52294	8							DB00015	2
P46527	8							DB02058	2
Q9Y3M2	8							DB01600	2
P26927	8							DB05943	2
Q9UQ90	8							DB06603	2
O43597	8							DB05015	2
Q13683	8							DB14006	2
P08246	7							DB00122	2
P02753	7							DB06791	2
O95477	7							DB04894	2
P04114	7							DB15791	2
P10145	7							DB14751	2
P21980	7							DB14059	2
P35346	7							DB13995	2
P04264	7							DB12500	2
P13591	7							DB12274	2
P18089	7							DB12228	2
P13647	7							DB11689	2
P02533	7							DB11652	2
P02458	7							DB11644	2
O95644	7							DB11311	2
P21918	7							DB11294	2
Q99075	7							DB09517	2
Q03518	7							DB09147	2
Q13469	7							DB09140	2
P43220	7							DB09112	2
O60496	7							DB09033	2
P07332	7							DB08911	2
Q13489	7							DB08877	2
Q13114	7							DB08632	2
Q13490	7							DB08513	2
Q9NZD4	7							DB08486	2
O60343	7							DB08262	2
P01189	6							DB08077	2
P11021	6							DB07662	2
P06396	6							DB07645	2
P27169	6							DB07428	2
Q14643	6							DB07427	2
P14735	6							DB06472	2
P13569	6							DB06154	2
P98164	6							DB06021	2
P23528	6							DB05944	2
P47929	6							DB05194	2
P01130	6							DB05190	2
P20702	6							DB04988	2
Q8WTV0	6							DB04919	2
P07108	6							DB04869	2
P31948	6							DB04863	2
P14543	6							DB03023	2
P07498	6							DB02740	2
Q99523	6							DB02621	2
P35368	6							DB02126	2
P42704	6							DB01962	2
P12107	6							DB01309	2
P13942	6							DB01306	2
P30511	6							DB01277	2
Q13241	6							DB00893	2
P26715	6							DB00775	2
P26717	6							DB00115	2
P30101	6							DB00054	2
Q13077	6							DB16019	1
O15533	6							DB15982	1
P61278	5							DB15762	1
P00738	5							DB15688	1
P30988	5							DB15598	1
Q13393	5							DB15593	1
P00751	5							DB15328	1
P07288	5							DB15327	1
P06858	5							DB15303	1
Q02156	5							DB15067	1
P32245	5							DB14975	1
P08519	5							DB14967	1
O14594	5							DB14962	1
O75923	5							DB14914	1
P27338	5							DB14864	1
P20309	5							DB14845	1
P01011	5							DB14754	1
Q9UQL6	5							DB14740	1
P16471	5							DB14738	1
P10600	5							DB14731	1
P32745	5							DB14713	1
P30872	5							DB14600	1
P20333	5							DB14598	1
P43034	5							DB14597	1
P27918	5							DB14583	1
P18825	5							DB14518	1
P28222	5							DB14512	1
Q12968	5							DB14185	1
P17693	5							DB14042	1
P78552	5							DB14041	1
Q9UMD9	5							DB14040	1
Q01453	5							DB14039	1
Q13322	5							DB14007	1
O43908	5							DB13961	1
P11230	5							DB13925	1
P07510	5							DB13800	1
Q16613	4							DB13581	1
Q08431	4							DB13164	1
P17931	4							DB13158	1
P13501	4							DB13147	1
Q16566	4							DB13133	1
P56539	4							DB13044	1
P01042	4							DB13003	1
O60494	4							DB12965	1
Q6IB77	4							DB12872	1
P22303	4							DB12747	1
O60894	4							DB12637	1
P49768	4							DB12598	1
Q9Y6H5	4							DB12589	1
P35367	4							DB12483	1
Q8N907	4							DB12457	1
Q9Y6J0	4							DB12364	1
P29279	4							DB12340	1
P02461	4							DB12305	1
O14836	4							DB12285	1
Q14204	4							DB12278	1
P25100	4							DB12250	1
P11388	4							DB12243	1
P78371	4							DB12202	1
P48643	4							DB12159	1
P28221	4							DB12140	1
P26641	4							DB12015	1
P20908	4							DB11986	1
P05997	4							DB11973	1
P31639	4							DB11963	1
P14616	4							DB11952	1
Q8N423	4							DB11921	1
P24534	4							DB11855	1
Q8NHL6	4							DB11828	1
P40424	4							DB11772	1
P30307	4							DB11767	1
Q6Q788	4							DB11752	1
P56589	4							DB11737	1
Q00994	4							DB11731	1
P01160	3							DB11723	1
P10997	3							DB11718	1
Q8TES7	3							DB11700	1
P01584	3							DB11653	1
P35869	3							DB11619	1
P25311	3							DB11598	1
Q92945	3							DB11580	1
P55058	3							DB11254	1
P62736	3							DB11235	1
P02655	3							DB11182	1
P07737	3							DB11181	1
P02656	3							DB11166	1
O14939	3							DB11156	1
P12956	3							DB11130	1
P07451	3							DB11091	1
P00918	3							DB11066	1
Q8IUQ4	3							DB11065	1
Q9BYF1	3							DB09568	1
P07585	3							DB09559	1
Q07869	3							DB09462	1
Q9GZM8	3							DB09401	1
Q14114	3							DB09332	1
O75469	3							DB09330	1
P46821	3							DB09301	1
O60260	3							DB09276	1
P46098	3							DB09262	1
Q99497	3							DB09258	1
P50406	3							DB09213	1
O14920	3							DB09167	1
P34969	3							DB09151	1
O14788	3							DB09149	1
P08172	3							DB09148	1
P08173	3							DB09141	1
Q05940	3							DB09129	1
P06276	3							DB09124	1
P06126	3							DB09109	1
P35613	3							DB09100	1
O00560	3							DB09098	1
P41595	3							DB09095	1
P02652	3							DB09092	1
Q02388	3							DB09091	1
P0C0L5	3							DB09089	1
P0C0L4	3							DB09076	1
P43629	3							DB09052	1
Q9UNE7	3							DB09031	1
P29692	3							DB08908	1
Q9UKX2	3							DB08897	1
Q14449	3							DB08885	1
P08294	3							DB08881	1
O00253	3							DB08867	1
P17342	2							DB08862	1
Q14994	2							DB08838	1
Q9UPY5	2							DB08824	1
P15813	2							DB08814	1
P08174	2							DB08813	1
P28300	2							DB08783	1
P16112	2							DB08751	1
Q9Y296	2							DB08749	1
P63027	2							DB08743	1
Q9GZZ8	2							DB08697	1
P10415	2							DB08672	1
P47869	2							DB08655	1
P55899	2							DB08624	1
P29466	2							DB08613	1
P98066	2							DB08593	1
Q03181	2							DB08591	1
P47756	2							DB08588	1
P13385	2							DB08577	1
Q8N5S9	2							DB08564	1
P19793	2							DB08553	1
P02042	2							DB08549	1
Q06187	2							DB08546	1
P28799	2							DB08530	1
Q13564	2							DB08519	1
P31995	2							DB08504	1
P31994	2							DB08462	1
P12318	2							DB08450	1
P12314	2							DB08445	1
P08637	2							DB08439	1
O75015	2							DB08429	1
P36544	2							DB08422	1
Q13882	2							DB08397	1
O15399	2							DB08382	1
Q02410	2							DB08371	1
P25021	2							DB08363	1
Q96SW2	2							DB08342	1
P08581	2							DB08300	1
Q9NR96	2							DB08291	1
P17181	2							DB08254	1
O60733	2							DB08208	1
Q16270	2							DB08207	1
Q92769	2							DB08206	1
P04035	2							DB08205	1
P09917	2							DB08192	1
Q9BYW2	2							DB08187	1
P07437	2							DB08186	1
P0DOX2	2							DB08168	1
P0DOX6	2							DB08164	1
P0DOX5	2							DB08152	1
P0DOX4	2							DB08147	1
P10253	2							DB08130	1
Q12809	2							DB08104	1
Q01718	2							DB08103	1
P48048	2							DB08102	1
P02008	2							DB08101	1
P21964	2							DB08100	1
P20711	2							DB08080	1
P30556	2							DB08072	1
Q02880	2							DB08067	1
Q9Y287	2							DB08062	1
Q05639	2							DB08061	1
P43628	2							DB08057	1
P43626	2							DB08056	1
P61006	2							DB08055	1
Q96CV9	2							DB08054	1
P51636	2							DB08053	1
O95551	2							DB08052	1
P11171	2							DB08051	1
P29017	2							DB08044	1
P46531	2							DB08042	1
O00213	2							DB08039	1
Q92542	2							DB08024	1
Q30201	2							DB08003	1
Q92673	2							DB08001	1
P08603	2							DB07994	1
P05156	2							DB07993	1
Q6ZMU5	2							DB07966	1
O14791	2							DB07963	1
O75096	2							DB07962	1
Q14112	1							DB07946	1
P02100	1							DB07944	1
P69892	1							DB07934	1
P40818	1							DB07908	1
P68032	1							DB07897	1
P58340	1							DB07879	1
Q9BY44	1							DB07874	1
Q29983	1							DB07851	1
Q95460	1							DB07840	1
O15020	1							DB07830	1
P54257	1							DB07821	1
P23610	1							DB07809	1
Q8IUH5	1							DB07796	1
O00429	1							DB07779	1
P51608	1							DB07775	1
O75400	1							DB07753	1
Q00722	1							DB07741	1
O14656	1							DB07738	1
O94813	1							DB07737	1
P29016	1							DB07736	1
P12018	1							DB07735	1
P15814	1							DB07734	1
P12273	1							DB07730	1
Q99767	1							DB07719	1
O75509	1							DB07718	1
Q5JRX3	1							DB07695	1
Q9HCB6	1							DB07694	1
P13645	1							DB07693	1
P23142	1							DB07676	1
P40337	1							DB07666	1
Q15063	1							DB07665	1
P13987	1							DB07664	1
Q9NZC2	1							DB07660	1
P04180	1							DB07659	1
Q8IZY2	1							DB07658	1
P01040	1							DB07651	1
P17927	1							DB07639	1
P15529	1							DB07626	1
Q03591	1							DB07625	1
Q9Y279	1							DB07602	1
P20023	1							DB07573	1
Q16581	1							DB07565	1
B4E1Z4	1							DB07550	1
Q92496	1							DB07549	1
Q9BXR6	1							DB07548	1
Q02985	1							DB07537	1
Q9Y5K2	1							DB07535	1
O14618	1							DB07528	1
P21246	1							DB07527	1
P01258	1							DB07525	1
P04279	1							DB07522	1
P01236	1							DB07521	1
O14960	1							DB07519	1
Q15517	1							DB07515	1
P61626	1							DB07514	1
A1E959	1							DB07508	1
P08235	1							DB07503	1
Q99814	1							DB07482	1
P42681	1							DB07480	1
P42685	1							DB07474	1
P09769	1							DB07465	1
P51451	1							DB07461	1
P42680	1							DB07460	1
P51813	1							DB07457	1
Q08881	1							DB07456	1
P14060	1							DB07440	1
P80365	1							DB07415	1
Q02763	1							DB07412	1
P16234	1							DB07402	1
P36888	1							DB07400	1
P09619	1							DB07376	1
P10721	1							DB07366	1
P30542	1							DB07356	1
P29274	1							DB07353	1
P23415	1							DB07347	1
P28907	1							DB07346	1
Q15116	1							DB07345	1
Q16552	1							DB07334	1
O15393	1							DB07333	1
P07949	1							DB07328	1
P18510	1							DB07326	1
P01583	1							DB07303	1
P13945	1							DB07300	1
P07550	1							DB07298	1
P08588	1							DB07297	1
P00439	1							DB07295	1
P43119	1							DB07289	1
O60656	1							DB07288	1
P47712	1							DB07284	1
P51800	1							DB07282	1
Q9NYK1	1							DB07281	1
P06850	1							DB07279	1
O60896	1							DB07278	1
O60895	1							DB07277	1
Q15842	1							DB07274	1
P51843	1							DB07271	1
P35228	1							DB07267	1
P28566	1							DB07263	1
P08912	1							DB07248	1
Q14289	1							DB07245	1
Q02127	1							DB07240	1
P31151	1							DB07239	1
P12104	1							DB07231	1
P07204	1							DB07225	1
Q05586	1							DB07224	1
P19652	1							DB07223	1
P21397	1							DB07219	1
Q9NYV7	1							DB07211	1
Q96RD7	1							DB07206	1
Q4U2R8	1							DB07201	1
Q9NSA0	1							DB07197	1
Q8TCC7	1							DB07193	1
Q8TD43	1							DB07190	1
P50416	1							DB07183	1
O95342	1							DB07181	1
O60706	1							DB07176	1
P25024	1							DB07175	1
Q14978	1							DB07165	1
P30044	1							DB07162	1
P63000	1							DB07161	1
P06746	1							DB07160	1
Q99519	1							DB07156	1
P20248	1							DB07154	1
P12004	1							DB07152	1
P01106	1							DB07146	1
P24385	1							DB07143	1
P42574	1							DB07135	1
P25963	1							DB07134	1
P51812	1							DB07133	1
P25101	1							DB07132	1
O43741	1							DB07131	1
Q04828	1							DB07130	1
O43525	1							DB07129	1
O43526	1							DB07128	1
Q8TDU6	1							DB07122	1
P32297	1							DB07120	1
P43681	1							DB07110	1
Q8TCU5	1							DB07108	1
P62942	1							DB07105	1
P13716	1							DB07101	1
P52209	1							DB07095	1
Q14181	1							DB07092	1
P29475	1							DB07091	1
P41145	1							DB07089	1
P41143	1							DB07088	1
P35372	1							DB07083	1
O00555	1							DB07081	1
P24557	1							DB07076	1
O15111	1							DB07073	1
P24752	1							DB07072	1
Q14524	1							DB07067	1
P31645	1							DB07047	1
P20701	1							DB07046	1
Q9H422	1							DB07045	1
P09488	1							DB07033	1
Q9Y2Q3	1							DB07027	1
P09210	1							DB07021	1
Q9Y5Y4	1							DB07019	1
P27361	1							DB07016	1
O60218	1							DB07015	1
P04818	1							DB07005	1
Q86XF0	1							DB07000	1
P68366	1							DB06999	1
Q99720	1							DB06996	1
Q99705	1							DB06994	1
Q13224	1							DB06993	1
Q8TET4	1							DB06987	1
Q14697	1							DB06985	1
P33151	1							DB06947	1
P48443	1							DB06942	1
P28702	1							DB06939	1
O60488	1							DB06938	1
P16444	1							DB06936	1
P20648	1							DB06935	1
P35626	1							DB06932	1
Q16134	1							DB06930	1
Q9Y478	1							DB06929	1
Q8NER1	1							DB06925	1
Q15185	1							DB06919	1
P34995	1							DB06911	1
Q9Y5Y9	1							DB06907	1
P18858	1							DB06892	1
P49916	1							DB06887	1
P04746	1							DB06885	1
P14410	1							DB06883	1
Q15878	1							DB06882	1
P00915	1							DB06880	1
P22748	1							DB06878	1
P14867	1							DB06869	1
Q9NR33	1							DB06868	1
Q9NRF9	1							DB06866	1
P56282	1							DB06865	1
Q07864	1							DB06861	1
P09884	1							DB06859	1
Q7LG56	1							DB06858	1
P31350	1							DB06857	1
P23921	1							DB06856	1
P00491	1							DB06855	1
Q14654	1							DB06853	1
O43766	1							DB06850	1
Q9Y289	1							DB06845	1
Q9Y234	1							DB06841	1
O95838	1							DB06838	1
P47871	1							DB06836	1
P48551	1							DB06831	1
Q92637	1							DB06829	1
P14778	1							DB06787	1
P01374	1							DB06784	1
P10092	1							DB06782	1
P05060	1							DB06781	1
P81605	1							DB06778	1
P02768	1							DB06769	1
P07339	1							DB06754	1
								DB06702	1
								DB06701	1
								DB06700	1
								DB06695	1
								DB06692	1
								DB06642	1
								DB06607	1
								DB06595	1
								DB06560	1
								DB06550	1
								DB06521	1
								DB06503	1
								DB06492	1
								DB06486	1
								DB06475	1
								DB06439	1
								DB06436	1
								DB06413	1
								DB06366	1
								DB06360	1
								DB06356	1
								DB06343	1
								DB06321	1
								DB06287	1
								DB06273	1
								DB06271	1
								DB06233	1
								DB06226	1
								DB06205	1
								DB06176	1
								DB06156	1
								DB06153	1
								DB06148	1
								DB06137	1
								DB06127	1
								DB06075	1
								DB06073	1
								DB06064	1
								DB06061	1
								DB06011	1
								DB05969	1
								DB05961	1
								DB05938	1
								DB05931	1
								DB05913	1
								DB05897	1
								DB05892	1
								DB05890	1
								DB05869	1
								DB05855	1
								DB05846	1
								DB05787	1
								DB05785	1
								DB05777	1
								DB05773	1
								DB05766	1
								DB05752	1
								DB05744	1
								DB05737	1
								DB05714	1
								DB05688	1
								DB05676	1
								DB05675	1
								DB05578	1
								DB05559	1
								DB05552	1
								DB05524	1
								DB05513	1
								DB05506	1
								DB05487	1
								DB05484	1
								DB05481	1
								DB05476	1
								DB05471	1
								DB05470	1
								DB05468	1
								DB05464	1
								DB05451	1
								DB05424	1
								DB05423	1
								DB05404	1
								DB05391	1
								DB05387	1
								DB05386	1
								DB05374	1
								DB05361	1
								DB05352	1
								DB05311	1
								DB05301	1
								DB05268	1
								DB05264	1
								DB05260	1
								DB05254	1
								DB05243	1
								DB05239	1
								DB05235	1
								DB05212	1
								DB05202	1
								DB05198	1
								DB05161	1
								DB05152	1
								DB05150	1
								DB05146	1
								DB05120	1
								DB05119	1
								DB05115	1
								DB05101	1
								DB05099	1
								DB05092	1
								DB05088	1
								DB05078	1
								DB05076	1
								DB05036	1
								DB05034	1
								DB05025	1
								DB05023	1
								DB05017	1
								DB05013	1
								DB05001	1
								DB04997	1
								DB04985	1
								DB04974	1
								DB04973	1
								DB04947	1
								DB04925	1
								DB04898	1
								DB04895	1
								DB04892	1
								DB04878	1
								DB04849	1
								DB04843	1
								DB04841	1
								DB04839	1
								DB04825	1
								DB04821	1
								DB04800	1
								DB04783	1
								DB04775	1
								DB04774	1
								DB04772	1
								DB04771	1
								DB04769	1
								DB04756	1
								DB04751	1
								DB04743	1
								DB04739	1
								DB04727	1
								DB04722	1
								DB04697	1
								DB04674	1
								DB04661	1
								DB04630	1
								DB04629	1
								DB04591	1
								DB04579	1
								DB04578	1
								DB04577	1
								DB04525	1
								DB04522	1
								DB04513	1
								DB04495	1
								DB04480	1
								DB04474	1
								DB04465	1
								DB04436	1
								DB04434	1
								DB04396	1
								DB04376	1
								DB04365	1
								DB04287	1
								DB04285	1
								DB04204	1
								DB04172	1
								DB04151	1
								DB04147	1
								DB04142	1
								DB04137	1
								DB04136	1
								DB04126	1
								DB04112	1
								DB04088	1
								DB04080	1
								DB04059	1
								DB04003	1
								DB04001	1
								DB03982	1
								DB03981	1
								DB03977	1
								DB03935	1
								DB03925	1
								DB03921	1
								DB03917	1
								DB03909	1
								DB03904	1
								DB03903	1
								DB03902	1
								DB03900	1
								DB03893	1
								DB03876	1
								DB03850	1
								DB03847	1
								DB03828	1
								DB03784	1
								DB03782	1
								DB03777	1
								DB03754	1
								DB03729	1
								DB03721	1
								DB03714	1
								DB03712	1
								DB03709	1
								DB03701	1
								DB03682	1
								DB03670	1
								DB03660	1
								DB03628	1
								DB03616	1
								DB03591	1
								DB03588	1
								DB03557	1
								DB03525	1
								DB03496	1
								DB03485	1
								DB03483	1
								DB03476	1
								DB03471	1
								DB03401	1
								DB03382	1
								DB03381	1
								DB03347	1
								DB03346	1
								DB03345	1
								DB03341	1
								DB03329	1
								DB03316	1
								DB03311	1
								DB03306	1
								DB03298	1
								DB03297	1
								DB03276	1
								DB03268	1
								DB03253	1
								DB03239	1
								DB03226	1
								DB03217	1
								DB03167	1
								DB03154	1
								DB03128	1
								DB03127	1
								DB03121	1
								DB03115	1
								DB03114	1
								DB03104	1
								DB03102	1
								DB03088	1
								DB03082	1
								DB03078	1
								DB03046	1
								DB03040	1
								DB03021	1
								DB02977	1
								DB02936	1
								DB02931	1
								DB02908	1
								DB02868	1
								DB02855	1
								DB02827	1
								DB02784	1
								DB02779	1
								DB02772	1
								DB02762	1
								DB02723	1
								DB02705	1
								DB02698	1
								DB02685	1
								DB02678	1
								DB02662	1
								DB02656	1
								DB02651	1
								DB02643	1
								DB02622	1
								DB02620	1
								DB02615	1
								DB02551	1
								DB02526	1
								DB02504	1
								DB02491	1
								DB02473	1
								DB02459	1
								DB02448	1
								DB02436	1
								DB02432	1
								DB02420	1
								DB02417	1
								DB02398	1
								DB02378	1
								DB02371	1
								DB02353	1
								DB02341	1
								DB02336	1
								DB02322	1
								DB02266	1
								DB02264	1
								DB02259	1
								DB02255	1
								DB02235	1
								DB02179	1
								DB02175	1
								DB02152	1
								DB02148	1
								DB02108	1
								DB02080	1
								DB02072	1
								DB02059	1
								DB02039	1
								DB02014	1
								DB02004	1
								DB01998	1
								DB01977	1
								DB01955	1
								DB01947	1
								DB01946	1
								DB01933	1
								DB01915	1
								DB01908	1
								DB01905	1
								DB01901	1
								DB01893	1
								DB01890	1
								DB01884	1
								DB01866	1
								DB01863	1
								DB01838	1
								DB01830	1
								DB01827	1
								DB01820	1
								DB01811	1
								DB01809	1
								DB01780	1
								DB01777	1
								DB01776	1
								DB01767	1
								DB01766	1
								DB01751	1
								DB01734	1
								DB01678	1
								DB01645	1
								DB01630	1
								DB01629	1
								DB01618	1
								DB01613	1
								DB01612	1
								DB01599	1
								DB01591	1
								DB01590	1
								DB01583	1
								DB01577	1
								DB01576	1
								DB01565	1
								DB01497	1
								DB01472	1
								DB01463	1
								DB01454	1
								DB01442	1
								DB01429	1
								DB01411	1
								DB01409	1
								DB01407	1
								DB01404	1
								DB01403	1
								DB01381	1
								DB01375	1
								DB01373	1
								DB01363	1
								DB01327	1
								DB01270	1
								DB01269	1
								DB01260	1
								DB01257	1
								DB01248	1
								DB01244	1
								DB01239	1
								DB01233	1
								DB01231	1
								DB01229	1
								DB01225	1
								DB01221	1
								DB01197	1
								DB01185	1
								DB01169	1
								DB01162	1
								DB01161	1
								DB01156	1
								DB01151	1
								DB01149	1
								DB01148	1
								DB01146	1
								DB01142	1
								DB01137	1
								DB01136	1
								DB01133	1
								DB01130	1
								DB01123	1
								DB01115	1
								DB01114	1
								DB01105	1
								DB01104	1
								DB01100	1
								DB01093	1
								DB01062	1
								DB01048	1
								DB01036	1
								DB01029	1
								DB01025	1
								DB01023	1
								DB01019	1
								DB01017	1
								DB00986	1
								DB00979	1
								DB00958	1
								DB00942	1
								DB00940	1
								DB00937	1
								DB00934	1
								DB00925	1
								DB00888	1
								DB00883	1
								DB00875	1
								DB00865	1
								DB00850	1
								DB00839	1
								DB00838	1
								DB00835	1
								DB00831	1
								DB00830	1
								DB00809	1
								DB00805	1
								DB00804	1
								DB00798	1
								DB00786	1
								DB00782	1
								DB00777	1
								DB00771	1
								DB00769	1
								DB00767	1
								DB00764	1
								DB00759	1
								DB00755	1
								DB00753	1
								DB00747	1
								DB00746	1
								DB00745	1
								DB00742	1
								DB00727	1
								DB00725	1
								DB00721	1
								DB00717	1
								DB00715	1
								DB00707	1
								DB00686	1
								DB00684	1
								DB00670	1
								DB00648	1
								DB00637	1
								DB00594	1
								DB00579	1
								DB00572	1
								DB00570	1
								DB00569	1
								DB00568	1
								DB00555	1
								DB00552	1
								DB00547	1
								DB00540	1
								DB00530	1
								DB00527	1
								DB00526	1
								DB00517	1
								DB00508	1
								DB00505	1
								DB00496	1
								DB00495	1
								DB00483	1
								DB00476	1
								DB00462	1
								DB00448	1
								DB00446	1
								DB00438	1
								DB00434	1
								DB00424	1
								DB00422	1
								DB00421	1
								DB00420	1
								DB00411	1
								DB00407	1
								DB00396	1
								DB00392	1
								DB00387	1
								DB00383	1
								DB00376	1
								DB00367	1
								DB00366	1
								DB00363	1
								DB00354	1
								DB00351	1
								DB00342	1
								DB00340	1
								DB00337	1
								DB00332	1
								DB00328	1
								DB00325	1
								DB00321	1
								DB00317	1
								DB00302	1
								DB00285	1
								DB00281	1
								DB00280	1
								DB00279	1
								DB00278	1
								DB00262	1
								DB00255	1
								DB00246	1
								DB00223	1
								DB00219	1
								DB00210	1
								DB00209	1
								DB00202	1
								DB00200	1
								DB00193	1
								DB00191	1
								DB00182	1
								DB00172	1
								DB00170	1
								DB00162	1
								DB00157	1
								DB00145	1
								DB00144	1
								DB00130	1
								DB00108	1
								DB00102	1
								DB00099	1
								DB00095	1
								DB00091	1
								DB00086	1
								DB00085	1
								DB00072	1
								DB00070	1
								DB00063	1
								DB00061	1
								DB00058	1
								DB00055	1
								DB00052	1
								DB00042	1
								DB00041	1
								DB00019	1
								DB00017	1
								DB00006	1
								DB00004	1
								DB00003	1
								DB00001	1

## Sheet: Table S9 betweenness centrality
Proteins	BetweennessCentrality			Disease	BetweennessCentrality			Drugs	BetweennessCentrality
P16066	0.888889			Diabetes Mellitus/ Type 2	0.0797091			DB04899	0.0777778
P01160	0.277778			Arthritis/ Reumatoid	0.0519939			DB01050	0.023464
P11229	0.107645			Parkinson Disease	0.033406			DB02709	0.0225154
P00734	0.103583			Alzheimer Disease	0.0320042			DB12010	0.0170598
P12931	0.098985			Apolipoprotein A-I associated Amyloidosis	0.0306521			DB00945	0.0163567
P04150	0.0651652			Lymphoma/ Non-Hodgkin	0.0224699			DB15035	0.0132924
P02649	0.0638951			Spondylitis/ Ankylosing	0.0185598			DB00334	0.0124472
P02751	0.0625743			Waldenstrom Macroglobulinemia	0.0175227			DB01224	0.0112378
P05067	0.0601073			Immunoglobulin Light-chain Amyloidosis	0.0167824			DB01278	0.0109146
P02766	0.0564209			AA Amyloidosis	0.0157731			DB01200	0.0102148
P63104	0.050234			Cystic Fibrosis	0.0155845			DB00482	0.0100954
P18031	0.0473513			Amyloidosis/ Primary Cutaneous	0.0135805			DB00451	0.00993738
P27487	0.0449263			Meretoja Syndrome	0.0118821			DB11800	0.00989494
P05556	0.040192			Mycosis Fungoides	0.0111715			DB01041	0.00976238
P05106	0.0382104			Somatostatin derived amyloidosis	0.0103336			DB00843	0.00943874
P29353	0.0349829			Creutzfeldt-Jakob Syndrome	0.0100108			DB00242	0.00772861
Q01959	0.034885			Dementia/ familial Danish	0.00939969			DB00836	0.00751447
P60709	0.0338007			Sjogren's Syndrome	0.00914852			DB00005	0.00684922
P00533	0.0330109			Dementia/ familial British	0.00774919			DB09221	0.00635935
P35968	0.0327426			Carcinoma/ Renal Cell	0.00693656			DB00608	0.00605585
P02743	0.0314529			Thyroid Cancer/ Medullary	0.0057983			DB00795	0.00598407
P25391	0.0299361			Gout	0.0051502			DB01016	0.00539504
P61769	0.0289686			Wild type beta-2-microglobulin-related Amyloidosis	0.00441695			DB01076	0.00534565
P98160	0.0285821			Lupus Erythematosus/ Systemic	0.00438921			DB00028	0.00509543
P62993	0.0283564			AHL Amyloidosis	0.00344225			DB00412	0.0049418
P37840	0.0275624			Cryopyrin-Associated Periodic Syndromes	0.0033181			DB11638	0.00479883
P35222	0.0274479			Inflammatory Bowel Diseases	0.00308874			DB01234	0.00476637
P06241	0.0266888			Lewy Body Disease	0.00304435			DB00586	0.00453821
P00749	0.0266747			Apolipoprotein A-II associated Amyloidosis	0.00289794			DB01085	0.00435816
P08069	0.0250449			Huntington Disease	0.00271342			DB01064	0.00433341
P63244	0.024086			Localized insulin-derived Amyloidosis	0.00264682			DB01032	0.00429737
P56817	0.0239461			Amyotrophic Lateral Sclerosis	0.00209429			DB00273	0.00421965
P69905	0.0236117			Behcet Syndrome	0.00188422			DB00502	0.0042046
P05107	0.0235835			Agammaglobulinemia	0.00176758			DB15091	0.00398418
P09429	0.0231199			Bronchiectasis	0.0015219			DB00852	0.00393503
P27986	0.0230951			Down Syndrome	0.0015112			DB06262	0.00378483
P0DJI9	0.0230745			Keratosis/ Seborrheic	0.00146059			DB06245	0.00368491
P0DJI8	0.0230745			AH Amyloidosis	0.00139718			DB00185	0.00355957
P01024	0.0228596			Carcinoma/ Basal Cell	0.00128822			DB00480	0.00325681
P06756	0.0224985			Gerstmann-Straussler-Scheinker Disease	0.00087046			DB00605	0.00312127
P17342	0.0222222			Leukocyte chemotactic factor 2 Amyloidosis	0.000862586			DB00915	0.00310079
P19838	0.0218465			Amyloidosis/ Hereditary/ Transthyretin-Related	0.000860215			DB00623	0.0030809
Q9Y3B8	0.0217811			Prolactinoma	0.000860215			DB09564	0.00307846
P07359	0.0213373			Hypotrichosis Simplex of the Scalp	0.000860215			DB01307	0.00307846
P42336	0.0212174			Corneal dystrophy/ gelatinous drop-like	0.000804843			DB00047	0.00307846
P0DP23	0.0210232			Apolipoprotein C-III associated Amyloidosis	0.000639791			DB00046	0.00307846
P15692	0.0207697			Castleman Disease	0.000620733			DB12695	0.00307698
P35052	0.0207198			Multiple Endocrine Neoplasia Type 2a	0.000600378			DB04552	0.0030578
P34741	0.0206839			Bowen's Disease	0.00043008			DB01120	0.00305035
P04637	0.0199859			Lattice corneal dystrophy type 1	0.000241197			DB00860	0.00299015
O60674	0.0191048			Cerebral Amyloid Angiopathy/ APP-related	0.000236839			DB00635	0.00299015
O15530	0.0185438			PrP Systemic Amyloidosis	0.000154552			DB01043	0.00278242
P06239	0.0182384			Apolipoprotein C-II associated Amyloidosis	9.31736e-05			DB14539	0.00273266
P62258	0.0171083			Enfuvirtide-induced Amyloidosis	7.90697e-05			DB00166	0.00257953
P08865	0.0168221			Polyarteritis Nodosa	6.38563e-05			DB03017	0.00253634
Q9UM11	0.0156789			Apolipoprotein A-IV associated Amyloidosis	5.98925e-05			DB08231	0.00240959
Q07954	0.015147			Hereditary Cerebral Amyloid Angiopathy/ Icelandic Type	1.18531e-05			DB12831	0.00239838
P07858	0.0141474			Schnitzler Syndrome	1.76259e-08			DB01097	0.00233581
P14555	0.0136554			Periodic fever/ familial/ autosomal dominant	1.76259e-08			DB04272	0.00231574
P05231	0.0135732			Mevalonate Kinase Deficiency	1.76259e-08			DB00741	0.00223842
P68133	0.0130251			Familial Mediterranean Fever	1.76259e-08			DB00939	0.00219851
P00441	0.012774			Chronic recurrent multifocal osteomyelitis	1.76259e-08			DB00163	0.00217624
P01308	0.0119961			Wild-type transthyretin-related Amyloidosis	0			DB00491	0.00214924
O75056	0.0116307			Variably Protease-Sensitive Prionopathy	0			DB00284	0.00214924
P42858	0.011621			Senile Seminal Vesicle Amyloidosis	0			DB13999	0.00214111
Q04206	0.0115637			Pick Disease of the Brain	0			DB13998	0.00214111
P35354	0.0114573			Medin Amyloidosis	0			DB00025	0.00214111
Q02750	0.0114208			Limb-girdle muscular dystrophy/ type 2B	0			DB02078	0.00213145
P06213	0.0112594			Kuru	0			DB02010	0.00212094
P22681	0.0110584			Isolated Atrial Amyloidosis	0			DB08875	0.00205017
P07942	0.011038			Insomnia/ Fatal Familial	0			DB04786	0.00201142
P11215	0.0106944			Hereditary lysozyme Amyloidosis	0			DB00297	0.00196329
P02647	0.0106925			Hereditary fibrinogen A alpha-chain Amyloidosis	0			DB00338	0.00192133
P08631	0.0106918			Hereditary beta-2-microglobulin-related Amyloidosis	0			DB00290	0.00191954
P01009	0.01065			Corneal dystrophy Avellino type	0			DB01380	0.00189029
P21802	0.0105833			Calcifying Epithelial Odontogenic Tumor	0			DB00959	0.00189029
P01008	0.0105051							DB01069	0.00189028
P0DOX8	0.0104091							DB00622	0.00189028
P0DOX7	0.0104091							DB00477	0.00189028
P04626	0.0101708							DB04216	0.0018609
P02671	0.00998349							DB00563	0.00185495
Q14118	0.00985643							DB00620	0.00185151
P98155	0.00977432							DB00443	0.00185151
O00468	0.00957874							DB06372	0.00180855
P23458	0.0095091							DB00040	0.00180074
P61278	0.00942257							DB00997	0.00179935
P00747	0.00918492							DB01611	0.00179915
P01023	0.00882604							DB00656	0.00177748
Q92793	0.00881208							DB00988	0.00176161
P04049	0.00879549							DB00316	0.00175487
P48736	0.00863566							DB00331	0.00172006
Q13753	0.00857132							DB11757	0.00172006
P10909	0.00854102							DB00851	0.00172006
P04406	0.00839416							DB09097	0.00171969
P27348	0.00827006							DB13928	0.00160804
Q92993	0.00770558							DB11582	0.0015951
P18827	0.00756798							DB06333	0.00158958
P05412	0.00752076							DB00541	0.0015537
Q07817	0.00728133							DB00201	0.00154467
P27797	0.00718191							DB00002	0.00154198
P07355	0.00716643							DB06755	0.00152271
P56199	0.00693806							DB00679	0.00146715
P04439	0.00677508							DB00863	0.00140797
P49023	0.00671761							DB00641	0.0013612
P17948	0.00646413							DB01285	0.00134182
Q05655	0.00625463							DB00222	0.0013209
P68104	0.00620486							DB00034	0.00127661
P02788	0.00607451							DB00457	0.00126391
P10636	0.00606645							DB00740	0.00126064
Q9Y4K3	0.00605659							DB01037	0.00123891
P14416	0.00603705							DB13751	0.00121415
P15056	0.00589967							DB01367	0.00119325
P13612	0.0058153							DB00031	0.00116006
P08185	0.00579971							DB00591	0.00112849
P30405	0.00578641							DB00171	0.00109117
Q16602	0.00571443							DB00071	0.00107206
P36897	0.00567947							DB13152	0.00103603
P11362	0.00555274							DB00100	0.00103603
P42345	0.0055009							DB01132	0.00103101
P36507	0.00529675							DB14520	0.00103083
Q06124	0.00526749							DB13949	0.00103083
P08246	0.00515574							DB14669	0.0010126
P35916	0.00513855							DB01254	0.00100795
Q07889	0.00501798							DB00674	0.000957656
P01112	0.00500602							DB00112	0.000948654
Q04917	0.00497835							DB01186	0.000931073
P02675	0.00489223							DB00834	0.000920797
P09038	0.00487834							DB04491	0.000913471
Q05397	0.00478138							DB00995	0.000911036
P52333	0.00469857							DB01009	0.000895026
P04156	0.00468431							DB01251	0.000891157
P02786	0.00454892							DB09019	0.000888346
P02753	0.00452166							DB00855	0.000867382
P61981	0.00449548							DB09228	0.000866049
P34932	0.00443268							DB06404	0.000866049
P00738	0.00439354							DB00026	0.000860215
P35568	0.00438373							DB00987	0.000860215
P05019	0.0043028							DB05229	0.000860215
P21796	0.00415463							DB00355	0.000860215
P29965	0.00414513							DB09029	0.000860215
P01137	0.00397634							DB00993	0.000860215
P37231	0.00393901							DB00864	0.000860215
P08253	0.00392751							DB15463	0.000860215
P02679	0.00389133							DB09037	0.000860215
P01189	0.00388603							DB16165	0.000860215
P23396	0.00375544							DB00930	0.000860215
P21359	0.00347524							DB09331	0.000860215
P11021	0.00340501							DB04464	0.000838884
P56524	0.00337974							DB09036	0.000831428
P01138	0.00326171							DB00573	0.000822808
P11142	0.0032284							DB00714	0.000817619
P68871	0.00321147							DB08888	0.000800716
P31946	0.00315976							DB00515	0.000792545
P16070	0.00315828							DB06655	0.000754806
P06396	0.00313935							DB01276	0.000754806
P30988	0.00313647							DB10772	0.000749475
P08648	0.00313405							DB00013	0.000722769
P02452	0.0031324							DB01168	0.000695729
Q92934	0.0031275							DB14596	0.000660371
O14746	0.0031266							DB01395	0.000660371
Q9UDX4	0.00309594							DB01109	0.000647541
P27169	0.00300832							DB09194	0.000627653
P03952	0.00297442							DB01238	0.000627653
O95477	0.00293021							DB01175	0.000627653
P10997	0.00290976							DB00907	0.000627653
P04114	0.00286365							DB00726	0.000627653
Q8TES7	0.0028561							DB00543	0.000627653
P02748	0.00284355							DB00458	0.000627653
P35609	0.00283581							DB00454	0.000627653
P28223	0.00280682							DB00408	0.000627653
Q14643	0.00277816							DB00245	0.000627653
P04179	0.00274092							DB08882	0.000580514
Q03405	0.00272359							DB06335	0.000580514
P01031	0.0027235							DB06203	0.000580514
P14735	0.0027121							DB04876	0.000580514
P25942	0.0026764							DB01261	0.000580514
P08887	0.00265881							DB00291	0.000533197
P04083	0.0026502							DB01252	0.000514713
P06881	0.00264747							DB01067	0.000514713
P23219	0.00262343							DB00912	0.000514713
Q16613	0.00257953							DB00731	0.000514713
Q13393	0.00257898							DB00580	0.000509154
P30874	0.00257694							DB06796	0.000504383
Q13177	0.00257391							DB01284	0.000491292
P51532	0.0025271							DB00773	0.000484399
P31785	0.0025264							DB00694	0.000484399
P00751	0.00252246							DB00675	0.000473682
P15509	0.0025133							DB01124	0.00046068
P13569	0.0025087							DB05258	0.000459888
O96013	0.00250528							DB00749	0.000440138
P26010	0.00244554							DB00098	0.000430604
P31431	0.00242796							DB00678	0.000429922
P01034	0.00238821							DB00177	0.000429922
P14210	0.0023856							DB12783	0.000429922
P08700	0.00237346							DB11632	0.000429922
Q08431	0.00234541							DB00494	0.000429922
Q92831	0.00232926							DB00190	0.000429922
P15311	0.00231331							DB00810	0.00042444
P07360	0.00222345							DB14481	0.000408038
P98164	0.00220723							DB11348	0.000408038
P23528	0.00218286							DB11093	0.000408038
P02747	0.00214118							DB01065	0.000408038
P02746	0.00214118							DB14003	0.000392529
P02745	0.00214118							DB11251	0.000392529
P07288	0.00213842							DB08896	0.000388093
P63261	0.00213583							DB05767	0.000387132
P10145	0.00212572							DB06654	0.0003787
P08514	0.00209154							DB10770	0.000349954
O43639	0.00207963							DB02210	0.000315907
P17931	0.00205313							DB09079	0.000306644
P17301	0.00204518							DB04315	0.00029179
P06858	0.00203374							DB05271	0.000291069
Q13093	0.00202801							DB01992	0.000283118
P18206	0.00202379							DB06779	0.000274336
P01584	0.00202361							DB00398	0.000265353
Q02156	0.00200984							DB15822	0.000260184
P21980	0.00199184							DB08901	0.000250707
P11047	0.00198876							DB06822	0.000249387
Q92985	0.00188639							DB03865	0.0002454
Q14247	0.00183635							DB03159	0.0002454
P35869	0.00181715							DB03136	0.0002454
P24394	0.00180741							DB02287	0.0002454
P43403	0.00176238							DB01725	0.0002454
P13501	0.00172134							DB14644	0.000243227
P02708	0.00172006							DB14545	0.000243227
P32245	0.00172006							DB14002	0.000235353
Q16566	0.00172006							DB14001	0.000235353
P25311	0.00172006							DB00039	0.000234117
Q16787	0.00171785							DB00413	0.000226636
P35346	0.00171673							DB00364	0.000224196
Q9Y230	0.00169438							DB11827	0.000214776
P16144	0.00168127							DB09038	0.000214776
O15230	0.00166523							DB08907	0.000214776
P11532	0.00166462							DB06292	0.000214776
P22607	0.00165643							DB00861	0.000210949
P08138	0.00162164							DB01235	0.000210457
P18084	0.00158157							DB14011	0.000209814
Q16363	0.00153973							DB14009	0.000209814
P08519	0.00151683							DB09061	0.000209814
O14594	0.00146948							DB06616	0.00020923
Q9Y4A5	0.00145032							DB00268	0.00019469
Q92945	0.0014292							DB01259	0.000184258
P56539	0.00142494							DB01394	0.000173122
P32927	0.00140385							DB04844	0.000172587
Q16512	0.00139984							DB11590	0.000170687
Q14653	0.00139515							DB11967	0.000151924
P23229	0.00137125							DB00626	0.000130213
P47929	0.00136079							DB05434	0.000125751
P01042	0.00134662							DB11635	0.00012566
Q9Y265	0.00134565							DB12478	0.000123364
P01130	0.00132049							DB04395	0.000120574
P26006	0.00132027							DB06643	0.000114725
P20702	0.00131884							DB00989	0.000110163
Q15582	0.0012884							DB08818	0.000100589
Q13233	0.00128634							DB00877	9.84642e-05
P15336	0.00126539							DB02379	9.73863e-05
Q8WTV0	0.00126409							DB13025	9.54252e-05
P09871	0.0012472							DB09078	9.3719e-05
O00401	0.00122971							DB14501	9.19042e-05
O75923	0.00122277							DB14491	9.19042e-05
Q9NWH9	0.00121229							DB14490	9.19042e-05
P55058	0.00116834							DB14489	9.19042e-05
O60494	0.00115212							DB14488	9.19042e-05
P07108	0.00114508							DB01592	9.19042e-05
P27338	0.00112026							DB06168	8.84894e-05
Q15303	0.00110951							DB00501	8.09794e-05
P04264	0.00106856							DB09265	8.06838e-05
Q14994	0.00105836							DB09045	8.06838e-05
Q14155	0.00105553							DB09043	8.06838e-05
P62736	0.00104987							DB07335	7.70039e-05
P07766	0.00102483							DB05184	7.67795e-05
P04234	0.00102483							DB15617	7.64648e-05
Q9UPY5	0.00101997							DB13257	7.64648e-05
P20309	0.00101784							DB03661	7.58102e-05
P21728	0.000987546							DB05241	7.55941e-05
P01011	0.000978884							DB09053	7.46991e-05
P26951	0.000973326							DB15444	6.43786e-05
P01889	0.000961297							DB11712	6.43786e-05
Q92574	0.000961279							DB09280	6.43786e-05
Q02297	0.000959498							DB08820	6.43786e-05
P02655	0.000955481							DB06423	6.12461e-05
P05112	0.000947564							DB14631	6.09672e-05
P24043	0.000924109							DB14544	6.09672e-05
O43524	0.000924017							DB14543	6.09672e-05
Q9UQL6	0.000916899							DB14542	6.09672e-05
Q9Y6N6	0.000910678							DB14541	6.09672e-05
P07737	0.000910375							DB14540	6.09672e-05
P37173	0.000903144							DB14538	6.09672e-05
P13591	0.000902805							DB01222	6.09672e-05
P28335	0.000896603							DB01013	6.09672e-05
Q13751	0.000893548							DB00030	5.99192e-05
P55268	0.000872864							DB01204	5.4477e-05
P02656	0.000868595							DB06083	5.09712e-05
P29350	0.000863535							DB12147	4.80873e-05
P53420	0.000861742							DB14840	4.39173e-05
P16471	0.000860215							DB05984	4.39173e-05
P10600	0.000860215							DB12161	4.21996e-05
Q6IB77	0.000860215							DB01181	4.00327e-05
P15813	0.000860215							DB00531	4.00327e-05
P08174	0.000860215							DB05294	3.82095e-05
P28300	0.000860215							DB15685	3.60122e-05
P16112	0.000860215							DB15566	3.54989e-05
Q9Y296	0.000860215							DB13867	3.54989e-05
P63027	0.000860215							DB08906	3.54989e-05
O14939	0.00085892							DB01410	3.54989e-05
P32745	0.000857439							DB01384	3.54989e-05
P30872	0.000857439							DB01047	3.54989e-05
P35462	0.000846638							DB00896	3.54989e-05
P04141	0.000816063							DB00846	3.54989e-05
Q9GZZ8	0.000791418							DB00687	3.54989e-05
P62979	0.000791218							DB00663	3.54989e-05
P20333	0.000789062							DB00596	3.54989e-05
P12956	0.000757632							DB00588	3.54989e-05
P22303	0.000752255							DB00394	3.54989e-05
Q14161	0.000744764							DB00324	3.54989e-05
P20963	0.000734963							DB00253	3.54989e-05
P35348	0.000732234							DB00240	3.54989e-05
P00736	0.000694822							DB00180	3.54989e-05
P43034	0.00067538							DB09214	3.48109e-05
P24928	0.000643312							DB06736	3.48109e-05
P31948	0.000639774							DB00788	3.48109e-05
P27918	0.000634025							DB00712	3.48109e-05
O60894	0.000629586							DB00554	3.48109e-05
P10415	0.000604767							DB00500	3.48109e-05
P47869	0.000579529							DB09270	3.34096e-05
P08913	0.000578975							DB12267	3.16096e-05
P14543	0.00055891							DB00672	3.09424e-05
P07451	0.000542326							DB05210	2.86898e-05
P00918	0.000542326							DB00513	2.79266e-05
P49768	0.000534282							DB02375	2.49736e-05
Q8IUQ4	0.000532892							DB01628	2.33128e-05
P55899	0.000506455							DB14649	2.17125e-05
Q92835	0.000501736							DB00288	2.17125e-05
Q9BYF1	0.000497654							DB00065	1.78542e-05
P42338	0.000497551							DB00051	1.78542e-05
P07585	0.000497327							DB12307	1.47696e-05
Q07869	0.000497303							DB00020	1.43024e-05
P20936	0.00049507							DB06725	1.349e-05
P06727	0.000460062							DB01401	1.349e-05
P21860	0.000451458							DB00991	1.349e-05
P62861	0.000445567							DB00814	1.349e-05
P18089	0.000437979							DB00469	1.349e-05
Q9GZM8	0.000427003							DB00461	1.349e-05
P22455	0.000420686							DB04866	1.33089e-05
P29466	0.000420322							DB05014	1.02234e-05
P98066	0.000420322							DB08984	7.15412e-06
P30305	0.000417227							DB11338	6.94137e-06
Q9Y6H5	0.000396451							DB06589	6.23465e-06
Q03181	0.000395059							DB03959	5.93277e-06
P07498	0.000385751							DB00009	5.02928e-06
Q14114	0.000385413							DB00029	5.02928e-06
P46782	0.000376987							DB00015	5.02928e-06
P62277	0.000376987							DB15102	4.63852e-06
P62241	0.000376987							DB02058	4.31472e-06
O75469	0.00036845							DB08912	2.4988e-06
P62857	0.000366937							DB01600	1.38301e-06
P39019	0.000366937							DB05122	1.34548e-06
P62269	0.000366937							DB15494	9.20073e-07
P62753	0.000366937							DB13985	9.20073e-07
P08708	0.000366937							DB09099	9.20073e-07
P46781	0.000366937							DB06663	9.20073e-07
Q13480	0.000357311							DB00048	8.94515e-07
P08908	0.00035405							DB05943	3.93524e-07
Q99523	0.000319561							DB06603	3.70144e-07
P46821	0.000317709							DB05015	3.70144e-07
Q09428	0.000317469							DB14006	3.70144e-07
Q13191	0.000317168							DB00122	3.70144e-07
P35368	0.000308369							DB06791	1.05755e-07
Q96GM5	0.000307469							DB04894	1.05755e-07
Q15306	0.000305266							DB08895	0
P18564	0.00029911							DB04716	0
Q9Y4H2	0.000294319							DB00111	0
P01732	0.000283849							DB00110	0
P57059	0.000282359							DB00075	0
P47756	0.000280416							DB13151	0
P18825	0.000279615							DB11817	0
O43915	0.000269123							DB11572	0
P35367	0.000266913							DB11571	0
Q8N907	0.000243776							DB11300	0
P13385	0.000243542							DB08916	0
Q9Y6J0	0.000239292							DB08059	0
Q9P286	0.000211989							DB06626	0
O75914	0.000211989							DB06101	0
P13647	0.000208344							DB06080	0
P02533	0.000208344							DB05932	0
P02458	0.000202882							DB05075	0
O60260	0.000201419							DB04879	0
P21917	0.000198335							DB01268	0
Q969G3	0.000194369							DB15791	0
P46098	0.000192071							DB14751	0
Q99497	0.000191414							DB14059	0
O15146	0.000191133							DB13995	0
O95644	0.000183093							DB12500	0
Q8N5S9	0.000179567							DB12274	0
P50406	0.000178057							DB12228	0
P29597	0.000177695							DB11689	0
P13671	0.000172807							DB11652	0
P10643	0.000172807							DB11644	0
Q13702	0.000171418							DB11311	0
P19793	0.000170241							DB11294	0
P29279	0.000169652							DB09517	0
P02042	0.000168992							DB09147	0
P09693	0.000164619							DB09140	0
O14920	0.00016459							DB09112	0
P34969	0.0001585							DB09033	0
P62280	0.000157402							DB08911	0
P62266	0.000157402							DB08877	0
P15880	0.000157402							DB08632	0
P62701	0.000157402							DB08513	0
P61247	0.000157402							DB08486	0
P62263	0.000157402							DB08262	0
P02461	0.000154487							DB08077	0
O14788	0.000148019							DB07662	0
P62249	0.000147352							DB07645	0
P25398	0.000147352							DB07428	0
P62081	0.000147352							DB07427	0
P62244	0.000147352							DB06472	0
P63220	0.000147352							DB06154	0
P62841	0.000147352							DB06021	0
P62273	0.000147352							DB05944	0
P62854	0.000147352							DB05194	0
P62851	0.000147352							DB05190	0
P62847	0.000147352							DB04988	0
P60866	0.000147352							DB04919	0
P46783	0.000147352							DB04869	0
P42677	0.000147352							DB04863	0
O14836	0.000145341							DB03023	0
P08172	0.000139239							DB02740	0
P08173	0.000139239							DB02621	0
P36578	0.000137422							DB02126	0
O95750	0.000136796							DB01962	0
P21918	0.000135243							DB01309	0
Q99075	0.000132937							DB01306	0
Q04912	0.000131007							DB01277	0
O14543	0.000126513							DB00893	0
Q9GZV9	0.00012554							DB00775	0
Q03518	0.000122509							DB00115	0
Q06187	0.000120824							DB00054	0
Q14204	0.000120028							DB16019	0
P98177	0.000118881							DB15982	0
Q12778	0.000118881							DB15762	0
P28799	0.000116828							DB15688	0
Q13797	0.000115107							DB15598	0
P25100	0.000104842							DB15593	0
P11388	0.000104833							DB15328	0
Q13564	0.000103995							DB15327	0
Q9Y2K2	0.00010181							DB15303	0
P31995	0.000100687							DB15067	0
P31994	0.000100687							DB14975	0
P12318	0.000100687							DB14967	0
P12314	0.000100687							DB14962	0
P08637	0.000100687							DB14914	0
O75015	0.000100687							DB14864	0
O96019	9.87489e-05							DB14845	0
P36544	9.65929e-05							DB14754	0
P78371	9.24638e-05							DB14740	0
P48643	9.24638e-05							DB14738	0
Q05940	8.91963e-05							DB14731	0
Q13469	8.58895e-05							DB14713	0
Q5UE93	8.31784e-05							DB14600	0
P28222	8.28213e-05							DB14598	0
Q9Y2X7	8.00102e-05							DB14597	0
Q92844	7.61446e-05							DB14583	0
Q13882	7.40545e-05							DB14518	0
P06276	7.1915e-05							DB14512	0
P08123	6.87679e-05							DB14185	0
O15399	6.56675e-05							DB14042	0
P06126	6.55537e-05							DB14041	0
Q12968	6.50702e-05							DB14040	0
Q02410	6.14719e-05							DB14039	0
Q92922	5.92396e-05							DB14007	0
Q8TAQ2	5.92396e-05							DB13961	0
Q12824	5.92396e-05							DB13925	0
O14497	5.92396e-05							DB13800	0
P25021	5.74615e-05							DB13581	0
P40189	5.00378e-05							DB13164	0
Q15052	4.96198e-05							DB13158	0
Q96SW2	4.89596e-05							DB13147	0
Q8WU20	4.7768e-05							DB13133	0
P43220	4.30997e-05							DB13044	0
O60496	4.21502e-05							DB13003	0
P08581	4.2027e-05							DB12965	0
P07357	4.01433e-05							DB12872	0
P07358	4.01433e-05							DB12747	0
P28221	3.98165e-05							DB12637	0
P07332	3.2055e-05							DB12598	0
P07996	3.18188e-05							DB12589	0
P53708	2.89686e-05							DB12483	0
Q9NR96	2.67487e-05							DB12457	0
P35613	2.33774e-05							DB12364	0
P61968	2.07898e-05							DB12340	0
Q13489	1.91724e-05							DB12305	0
Q13114	1.91724e-05							DB12285	0
Q13490	1.91724e-05							DB12278	0
P17181	1.7546e-05							DB12250	0
P42704	1.51863e-05							DB12243	0
O60733	1.33181e-05							DB12202	0
Q16270	1.13769e-05							DB12159	0
Q92769	1.10756e-05							DB12140	0
P04035	1.10756e-05							DB12015	0
P09917	1.01328e-05							DB11986	0
O00560	9.13184e-06							DB11973	0
Q9BYW2	9.03057e-06							DB11963	0
P41595	8.52405e-06							DB11952	0
P07437	7.86832e-06							DB11921	0
P26641	3.8858e-06							DB11855	0
P10321	3.60891e-06							DB11828	0
P02652	3.34364e-06							DB11772	0
Q02543	3.34046e-06							DB11767	0
P18124	3.34046e-06							DB11752	0
P83731	3.34046e-06							DB11737	0
P30050	3.34046e-06							DB11731	0
P46777	3.34046e-06							DB11723	0
P62424	3.34046e-06							DB11718	0
P62906	3.34046e-06							DB11700	0
P62888	3.34046e-06							DB11653	0
P18621	3.34046e-06							DB11619	0
P13747	2.82015e-06							DB11598	0
P49815	2.42065e-06							DB11580	0
P0DOX2	2.16766e-06							DB11254	0
P0DOX6	2.16766e-06							DB11235	0
P0DOX5	2.16766e-06							DB11182	0
P0DOX4	2.16766e-06							DB11181	0
Q9NZD4	1.85072e-06							DB11166	0
P10253	1.66565e-06							DB11156	0
P08572	1.52721e-06							DB11130	0
P29400	1.52721e-06							DB11091	0
Q14031	1.52721e-06							DB11066	0
Q01955	1.52721e-06							DB11065	0
P02462	1.52721e-06							DB09568	0
P12110	1.52721e-06							DB09559	0
P12111	1.52721e-06							DB09462	0
A8TX70	1.52721e-06							DB09401	0
P12109	1.52721e-06							DB09332	0
A6NMZ7	1.52721e-06							DB09330	0
P20908	1.31039e-06							DB09301	0
P05997	1.31039e-06							DB09276	0
P12107	1.28583e-06							DB09262	0
P13942	1.28583e-06							DB09258	0
Q02388	1.22414e-06							DB09213	0
P31639	1.11043e-06							DB09167	0
P17693	8.01979e-07							DB09151	0
Q9H0E9	7.40288e-07							DB09149	0
Q96L91	7.40288e-07							DB09148	0
Q9NXR8	7.40288e-07							DB09141	0
P14616	5.55216e-07							DB09129	0
Q12809	5.33628e-07							DB09124	0
P30511	4.6268e-07							DB09109	0
P78552	4.6268e-07							DB09100	0
Q8N423	4.23022e-07							DB09098	0
P24534	3.86237e-07							DB09095	0
Q01718	3.68706e-07							DB09092	0
Q8NHL6	3.61331e-07							DB09091	0
P48048	2.46763e-07							DB09089	0
P02008	1.85072e-07							DB09076	0
P21964	1.85072e-07							DB09052	0
P20711	1.85072e-07							DB09031	0
P30556	1.85072e-07							DB08908	0
Q02880	1.23381e-07							DB08897	0
Q13241	7.40288e-08							DB08885	0
P26715	7.40288e-08							DB08881	0
P26717	7.40288e-08							DB08867	0
Q9Y287	3.08453e-08							DB08862	0
P46939	0							DB08838	0
P29083	0							DB08824	0
P10914	0							DB08814	0
Q92664	0							DB08813	0
O14896	0							DB08783	0
Q13568	0							DB08751	0
Q00403	0							DB08749	0
P52655	0							DB08743	0
P35269	0							DB08697	0
P14316	0							DB08672	0
Q9NPF5	0							DB08655	0
Q9H2F5	0							DB08624	0
Q9HAF1	0							DB08613	0
Q9UBU8	0							DB08593	0
Q9H7Z6	0							DB08591	0
Q8N5Y2	0							DB08588	0
Q68DK7	0							DB08577	0
Q9HCI7	0							DB08564	0
O95619	0							DB08553	0
Q8TB45	0							DB08549	0
Q8N122	0							DB08546	0
Q96B36	0							DB08530	0
Q9BVC4	0							DB08519	0
P10966	0							DB08504	0
Q8IVT5	0							DB08462	0
Q9H981	0							DB08450	0
Q9ULG1	0							DB08445	0
Q9NX09	0							DB08439	0
P52294	0							DB08429	0
P46527	0							DB08422	0
Q9Y3M2	0							DB08397	0
P26927	0							DB08382	0
Q9UQ90	0							DB08371	0
O43597	0							DB08363	0
Q13683	0							DB08342	0
O60343	0							DB08300	0
P30101	0							DB08291	0
Q13077	0							DB08254	0
O15533	0							DB08208	0
Q9UMD9	0							DB08207	0
Q01453	0							DB08206	0
Q13322	0							DB08205	0
O43908	0							DB08192	0
P11230	0							DB08187	0
P07510	0							DB08186	0
P40424	0							DB08168	0
P30307	0							DB08164	0
Q6Q788	0							DB08152	0
P56589	0							DB08147	0
Q00994	0							DB08130	0
P0C0L5	0							DB08104	0
P0C0L4	0							DB08103	0
P43629	0							DB08102	0
Q9UNE7	0							DB08101	0
P29692	0							DB08100	0
Q9UKX2	0							DB08080	0
Q14449	0							DB08072	0
P08294	0							DB08067	0
O00253	0							DB08062	0
Q05639	0							DB08061	0
P43628	0							DB08057	0
P43626	0							DB08056	0
P61006	0							DB08055	0
Q96CV9	0							DB08054	0
P51636	0							DB08053	0
O95551	0							DB08052	0
P11171	0							DB08051	0
P29017	0							DB08044	0
P46531	0							DB08042	0
O00213	0							DB08039	0
Q92542	0							DB08024	0
Q30201	0							DB08003	0
Q92673	0							DB08001	0
P08603	0							DB07994	0
P05156	0							DB07993	0
Q6ZMU5	0							DB07966	0
O14791	0							DB07963	0
O75096	0							DB07962	0
Q14112	0							DB07946	0
P02100	0							DB07944	0
P69892	0							DB07934	0
P40818	0							DB07908	0
P68032	0							DB07897	0
P58340	0							DB07879	0
Q9BY44	0							DB07874	0
Q29983	0							DB07851	0
Q95460	0							DB07840	0
O15020	0							DB07830	0
P54257	0							DB07821	0
P23610	0							DB07809	0
Q8IUH5	0							DB07796	0
O00429	0							DB07779	0
P51608	0							DB07775	0
O75400	0							DB07753	0
Q00722	0							DB07741	0
O14656	0							DB07738	0
O94813	0							DB07737	0
P29016	0							DB07736	0
P12018	0							DB07735	0
P15814	0							DB07734	0
P12273	0							DB07730	0
Q99767	0							DB07719	0
O75509	0							DB07718	0
Q5JRX3	0							DB07695	0
Q9HCB6	0							DB07694	0
P13645	0							DB07693	0
P23142	0							DB07676	0
P40337	0							DB07666	0
Q15063	0							DB07665	0
P13987	0							DB07664	0
Q9NZC2	0							DB07660	0
P04180	0							DB07659	0
Q8IZY2	0							DB07658	0
P01040	0							DB07651	0
P17927	0							DB07639	0
P15529	0							DB07626	0
Q03591	0							DB07625	0
Q9Y279	0							DB07602	0
P20023	0							DB07573	0
Q16581	0							DB07565	0
B4E1Z4	0							DB07550	0
Q92496	0							DB07549	0
Q9BXR6	0							DB07548	0
Q02985	0							DB07537	0
Q9Y5K2	0							DB07535	0
O14618	0							DB07528	0
P21246	0							DB07527	0
P01258	0							DB07525	0
P04279	0							DB07522	0
P01236	0							DB07521	0
O14960	0							DB07519	0
Q15517	0							DB07515	0
P61626	0							DB07514	0
A1E959	0							DB07508	0
P08235	0							DB07503	0
Q99814	0							DB07482	0
P42681	0							DB07480	0
P42685	0							DB07474	0
P09769	0							DB07465	0
P51451	0							DB07461	0
P42680	0							DB07460	0
P51813	0							DB07457	0
Q08881	0							DB07456	0
P14060	0							DB07440	0
P80365	0							DB07415	0
Q02763	0							DB07412	0
P16234	0							DB07402	0
P36888	0							DB07400	0
P09619	0							DB07376	0
P10721	0							DB07366	0
P30542	0							DB07356	0
P29274	0							DB07353	0
P23415	0							DB07347	0
P28907	0							DB07346	0
Q15116	0							DB07345	0
Q16552	0							DB07334	0
O15393	0							DB07333	0
P07949	0							DB07328	0
P18510	0							DB07326	0
P01583	0							DB07303	0
P13945	0							DB07300	0
P07550	0							DB07298	0
P08588	0							DB07297	0
P00439	0							DB07295	0
P43119	0							DB07289	0
O60656	0							DB07288	0
P47712	0							DB07284	0
P51800	0							DB07282	0
Q9NYK1	0							DB07281	0
P06850	0							DB07279	0
O60896	0							DB07278	0
O60895	0							DB07277	0
Q15842	0							DB07274	0
P51843	0							DB07271	0
P35228	0							DB07267	0
P28566	0							DB07263	0
P08912	0							DB07248	0
Q14289	0							DB07245	0
Q02127	0							DB07240	0
P31151	0							DB07239	0
P12104	0							DB07231	0
P07204	0							DB07225	0
Q05586	0							DB07224	0
P19652	0							DB07223	0
P21397	0							DB07219	0
Q9NYV7	0							DB07211	0
Q96RD7	0							DB07206	0
Q4U2R8	0							DB07201	0
Q9NSA0	0							DB07197	0
Q8TCC7	0							DB07193	0
Q8TD43	0							DB07190	0
P50416	0							DB07183	0
O95342	0							DB07181	0
O60706	0							DB07176	0
P25024	0							DB07175	0
Q14978	0							DB07165	0
P30044	0							DB07162	0
P63000	0							DB07161	0
P06746	0							DB07160	0
Q99519	0							DB07156	0
P20248	0							DB07154	0
P12004	0							DB07152	0
P01106	0							DB07146	0
P24385	0							DB07143	0
P42574	0							DB07135	0
P25963	0							DB07134	0
P51812	0							DB07133	0
P25101	0							DB07132	0
O43741	0							DB07131	0
Q04828	0							DB07130	0
O43525	0							DB07129	0
O43526	0							DB07128	0
Q8TDU6	0							DB07122	0
P32297	0							DB07120	0
P43681	0							DB07110	0
Q8TCU5	0							DB07108	0
P62942	0							DB07105	0
P13716	0							DB07101	0
P52209	0							DB07095	0
Q14181	0							DB07092	0
P29475	0							DB07091	0
P41145	0							DB07089	0
P41143	0							DB07088	0
P35372	0							DB07083	0
O00555	0							DB07081	0
P24557	0							DB07076	0
O15111	0							DB07073	0
P24752	0							DB07072	0
Q14524	0							DB07067	0
P31645	0							DB07047	0
P20701	0							DB07046	0
Q9H422	0							DB07045	0
P09488	0							DB07033	0
Q9Y2Q3	0							DB07027	0
P09210	0							DB07021	0
Q9Y5Y4	0							DB07019	0
P27361	0							DB07016	0
O60218	0							DB07015	0
P04818	0							DB07005	0
Q86XF0	0							DB07000	0
P68366	0							DB06999	0
Q99720	0							DB06996	0
Q99705	0							DB06994	0
Q13224	0							DB06993	0
Q8TET4	0							DB06987	0
Q14697	0							DB06985	0
P33151	0							DB06947	0
P48443	0							DB06942	0
P28702	0							DB06939	0
O60488	0							DB06938	0
P16444	0							DB06936	0
P20648	0							DB06935	0
P35626	0							DB06932	0
Q16134	0							DB06930	0
Q9Y478	0							DB06929	0
Q8NER1	0							DB06925	0
Q15185	0							DB06919	0
P34995	0							DB06911	0
Q9Y5Y9	0							DB06907	0
P18858	0							DB06892	0
P49916	0							DB06887	0
P04746	0							DB06885	0
P14410	0							DB06883	0
Q15878	0							DB06882	0
P00915	0							DB06880	0
P22748	0							DB06878	0
P14867	0							DB06869	0
Q9NR33	0							DB06868	0
Q9NRF9	0							DB06866	0
P56282	0							DB06865	0
Q07864	0							DB06861	0
P09884	0							DB06859	0
Q7LG56	0							DB06858	0
P31350	0							DB06857	0
P23921	0							DB06856	0
P00491	0							DB06855	0
Q14654	0							DB06853	0
O43766	0							DB06850	0
Q9Y289	0							DB06845	0
Q9Y234	0							DB06841	0
O95838	0							DB06838	0
P47871	0							DB06836	0
P48551	0							DB06831	0
Q92637	0							DB06829	0
P14778	0							DB06787	0
P01374	0							DB06784	0
P10092	0							DB06782	0
P05060	0							DB06781	0
P81605	0							DB06778	0
P02768	0							DB06769	0
P07339	0							DB06754	0
								DB06702	0
								DB06701	0
								DB06700	0
								DB06695	0
								DB06692	0
								DB06642	0
								DB06607	0
								DB06595	0
								DB06560	0
								DB06550	0
								DB06521	0
								DB06503	0
								DB06492	0
								DB06486	0
								DB06475	0
								DB06439	0
								DB06436	0
								DB06413	0
								DB06366	0
								DB06360	0
								DB06356	0
								DB06343	0
								DB06321	0
								DB06287	0
								DB06273	0
								DB06271	0
								DB06233	0
								DB06226	0
								DB06205	0
								DB06176	0
								DB06156	0
								DB06153	0
								DB06148	0
								DB06137	0
								DB06127	0
								DB06075	0
								DB06073	0
								DB06064	0
								DB06061	0
								DB06011	0
								DB05969	0
								DB05961	0
								DB05938	0
								DB05931	0
								DB05913	0
								DB05897	0
								DB05892	0
								DB05890	0
								DB05869	0
								DB05855	0
								DB05846	0
								DB05787	0
								DB05785	0
								DB05777	0
								DB05773	0
								DB05766	0
								DB05752	0
								DB05744	0
								DB05737	0
								DB05714	0
								DB05688	0
								DB05676	0
								DB05675	0
								DB05578	0
								DB05559	0
								DB05552	0
								DB05524	0
								DB05513	0
								DB05506	0
								DB05487	0
								DB05484	0
								DB05481	0
								DB05476	0
								DB05471	0
								DB05470	0
								DB05468	0
								DB05464	0
								DB05451	0
								DB05424	0
								DB05423	0
								DB05404	0
								DB05391	0
								DB05387	0
								DB05386	0
								DB05374	0
								DB05361	0
								DB05352	0
								DB05311	0
								DB05301	0
								DB05268	0
								DB05264	0
								DB05260	0
								DB05254	0
								DB05243	0
								DB05239	0
								DB05235	0
								DB05212	0
								DB05202	0
								DB05198	0
								DB05161	0
								DB05152	0
								DB05150	0
								DB05146	0
								DB05120	0
								DB05119	0
								DB05115	0
								DB05101	0
								DB05099	0
								DB05092	0
								DB05088	0
								DB05078	0
								DB05076	0
								DB05036	0
								DB05034	0
								DB05025	0
								DB05023	0
								DB05017	0
								DB05013	0
								DB05001	0
								DB04997	0
								DB04985	0
								DB04974	0
								DB04973	0
								DB04947	0
								DB04925	0
								DB04898	0
								DB04895	0
								DB04892	0
								DB04878	0
								DB04849	0
								DB04843	0
								DB04841	0
								DB04839	0
								DB04825	0
								DB04821	0
								DB04800	0
								DB04783	0
								DB04775	0
								DB04774	0
								DB04772	0
								DB04771	0
								DB04769	0
								DB04756	0
								DB04751	0
								DB04743	0
								DB04739	0
								DB04727	0
								DB04722	0
								DB04697	0
								DB04674	0
								DB04661	0
								DB04630	0
								DB04629	0
								DB04591	0
								DB04579	0
								DB04578	0
								DB04577	0
								DB04525	0
								DB04522	0
								DB04513	0
								DB04495	0
								DB04480	0
								DB04474	0
								DB04465	0
								DB04436	0
								DB04434	0
								DB04396	0
								DB04376	0
								DB04365	0
								DB04287	0
								DB04285	0
								DB04204	0
								DB04172	0
								DB04151	0
								DB04147	0
								DB04142	0
								DB04137	0
								DB04136	0
								DB04126	0
								DB04112	0
								DB04088	0
								DB04080	0
								DB04059	0
								DB04003	0
								DB04001	0
								DB03982	0
								DB03981	0
								DB03977	0
								DB03935	0
								DB03925	0
								DB03921	0
								DB03917	0
								DB03909	0
								DB03904	0
								DB03903	0
								DB03902	0
								DB03900	0
								DB03893	0
								DB03876	0
								DB03850	0
								DB03847	0
								DB03828	0
								DB03784	0
								DB03782	0
								DB03777	0
								DB03754	0
								DB03729	0
								DB03721	0
								DB03714	0
								DB03712	0
								DB03709	0
								DB03701	0
								DB03682	0
								DB03670	0
								DB03660	0
								DB03628	0
								DB03616	0
								DB03591	0
								DB03588	0
								DB03557	0
								DB03525	0
								DB03496	0
								DB03485	0
								DB03483	0
								DB03476	0
								DB03471	0
								DB03401	0
								DB03382	0
								DB03381	0
								DB03347	0
								DB03346	0
								DB03345	0
								DB03341	0
								DB03329	0
								DB03316	0
								DB03311	0
								DB03306	0
								DB03298	0
								DB03297	0
								DB03276	0
								DB03268	0
								DB03253	0
								DB03239	0
								DB03226	0
								DB03217	0
								DB03167	0
								DB03154	0
								DB03128	0
								DB03127	0
								DB03121	0
								DB03115	0
								DB03114	0
								DB03104	0
								DB03102	0
								DB03088	0
								DB03082	0
								DB03078	0
								DB03046	0
								DB03040	0
								DB03021	0
								DB02977	0
								DB02936	0
								DB02931	0
								DB02908	0
								DB02868	0
								DB02855	0
								DB02827	0
								DB02784	0
								DB02779	0
								DB02772	0
								DB02762	0
								DB02723	0
								DB02705	0
								DB02698	0
								DB02685	0
								DB02678	0
								DB02662	0
								DB02656	0
								DB02651	0
								DB02643	0
								DB02622	0
								DB02620	0
								DB02615	0
								DB02551	0
								DB02526	0
								DB02504	0
								DB02491	0
								DB02473	0
								DB02459	0
								DB02448	0
								DB02436	0
								DB02432	0
								DB02420	0
								DB02417	0
								DB02398	0
								DB02378	0
								DB02371	0
								DB02353	0
								DB02341	0
								DB02336	0
								DB02322	0
								DB02266	0
								DB02264	0
								DB02259	0
								DB02255	0
								DB02235	0
								DB02179	0
								DB02175	0
								DB02152	0
								DB02148	0
								DB02108	0
								DB02080	0
								DB02072	0
								DB02059	0
								DB02039	0
								DB02014	0
								DB02004	0
								DB01998	0
								DB01977	0
								DB01955	0
								DB01947	0
								DB01946	0
								DB01933	0
								DB01915	0
								DB01908	0
								DB01905	0
								DB01901	0
								DB01893	0
								DB01890	0
								DB01884	0
								DB01866	0
								DB01863	0
								DB01838	0
								DB01830	0
								DB01827	0
								DB01820	0
								DB01811	0
								DB01809	0
								DB01780	0
								DB01777	0
								DB01776	0
								DB01767	0
								DB01766	0
								DB01751	0
								DB01734	0
								DB01678	0
								DB01645	0
								DB01630	0
								DB01629	0
								DB01618	0
								DB01613	0
								DB01612	0
								DB01599	0
								DB01591	0
								DB01590	0
								DB01583	0
								DB01577	0
								DB01576	0
								DB01565	0
								DB01497	0
								DB01472	0
								DB01463	0
								DB01454	0
								DB01442	0
								DB01429	0
								DB01411	0
								DB01409	0
								DB01407	0
								DB01404	0
								DB01403	0
								DB01381	0
								DB01375	0
								DB01373	0
								DB01363	0
								DB01327	0
								DB01270	0
								DB01269	0
								DB01260	0
								DB01257	0
								DB01248	0
								DB01244	0
								DB01239	0
								DB01233	0
								DB01231	0
								DB01229	0
								DB01225	0
								DB01221	0
								DB01197	0
								DB01185	0
								DB01169	0
								DB01162	0
								DB01161	0
								DB01156	0
								DB01151	0
								DB01149	0
								DB01148	0
								DB01146	0
								DB01142	0
								DB01137	0
								DB01136	0
								DB01133	0
								DB01130	0
								DB01123	0
								DB01115	0
								DB01114	0
								DB01105	0
								DB01104	0
								DB01100	0
								DB01093	0
								DB01062	0
								DB01048	0
								DB01036	0
								DB01029	0
								DB01025	0
								DB01023	0
								DB01019	0
								DB01017	0
								DB00986	0
								DB00979	0
								DB00958	0
								DB00942	0
								DB00940	0
								DB00937	0
								DB00934	0
								DB00925	0
								DB00888	0
								DB00883	0
								DB00875	0
								DB00865	0
								DB00850	0
								DB00839	0
								DB00838	0
								DB00835	0
								DB00831	0
								DB00830	0
								DB00809	0
								DB00805	0
								DB00804	0
								DB00798	0
								DB00786	0
								DB00782	0
								DB00777	0
								DB00771	0
								DB00769	0
								DB00767	0
								DB00764	0
								DB00759	0
								DB00755	0
								DB00753	0
								DB00747	0
								DB00746	0
								DB00745	0
								DB00742	0
								DB00727	0
								DB00725	0
								DB00721	0
								DB00717	0
								DB00715	0
								DB00707	0
								DB00686	0
								DB00684	0
								DB00670	0
								DB00648	0
								DB00637	0
								DB00594	0
								DB00579	0
								DB00572	0
								DB00570	0
								DB00569	0
								DB00568	0
								DB00555	0
								DB00552	0
								DB00547	0
								DB00540	0
								DB00530	0
								DB00527	0
								DB00526	0
								DB00517	0
								DB00508	0
								DB00505	0
								DB00496	0
								DB00495	0
								DB00483	0
								DB00476	0
								DB00462	0
								DB00448	0
								DB00446	0
								DB00438	0
								DB00434	0
								DB00424	0
								DB00422	0
								DB00421	0
								DB00420	0
								DB00411	0
								DB00407	0
								DB00396	0
								DB00392	0
								DB00387	0
								DB00383	0
								DB00376	0
								DB00367	0
								DB00366	0
								DB00363	0
								DB00354	0
								DB00351	0
								DB00342	0
								DB00340	0
								DB00337	0
								DB00332	0
								DB00328	0
								DB00325	0
								DB00321	0
								DB00317	0
								DB00302	0
								DB00285	0
								DB00281	0
								DB00280	0
								DB00279	0
								DB00278	0
								DB00262	0
								DB00255	0
								DB00246	0
								DB00223	0
								DB00219	0
								DB00210	0
								DB00209	0
								DB00202	0
								DB00200	0
								DB00193	0
								DB00191	0
								DB00182	0
								DB00172	0
								DB00170	0
								DB00162	0
								DB00157	0
								DB00145	0
								DB00144	0
								DB00130	0
								DB00108	0
								DB00102	0
								DB00099	0
								DB00095	0
								DB00091	0
								DB00086	0
								DB00085	0
								DB00072	0
								DB00070	0
								DB00063	0
								DB00061	0
								DB00058	0
								DB00055	0
								DB00052	0
								DB00042	0
								DB00041	0
								DB00019	0
								DB00017	0
								DB00006	0
								DB00004	0
								DB00003	0
								DB00001	0
